# Supplementary material for: Age-Related Changes in the Thermoregulatory Properties in Bank Voles From a Selection Experiment
Source: Front Physiol. 2020 Nov 19;11:576304. doi: 10.3389/fphys.2020.576304 (PMC7711078; doi:10.3389/fphys.2020.576304)
Supplement: Supplementary file 2 [file Data_Sheet_1.xlsx]

## Sheet: info
SUPPLEMENTARY MATERIALS_RAW DATA
Age-Related Changes in the Thermoregulatory Properties in Bank Voles From a Selection Experiment
Marta Grosiak*, Paweł Koteja, Ulf Bauchinger, Edyta T. Sadowska
*Corresponding author: marta.grosiak@doctoral.uj.edu.pl
Details of bank voles used:
Origin:	Generation 24th (BK) and 27th (BN) of the artificial selection experiment
	Sadowska, E. T., Baliga-Klimczyk, K., Chrzascik, K. M. & Koteja, P. (2008). Laboratory model of adaptive radiation: a selection experiment in the bank vole. Physiol. Biochem. Zool. 81, 627-640.
Selection directions:	Aerobic and "Control" (see Sadowska et al., 2008 for explanation)
Sex:	Females
Numbers:	Generation BK-24th,old group: 6-9 females from each line, 31-34 from each selection direction, 65 total
	Generation BN-27th, young group: 6-9 females from each line, 34-36 from each selection direction, 72 total
Sampling scheme:	Control lines: individuals randomly chosen from each line, one per family
	Aerobic lines: "Post-selection" animals, with the middle values of VO2swim of the family, one per family.
	Individuals with the highest VO2swim in each family were first selected for breeding program and the individuals with the lowest VO2swim in each family were excluded.
Description of variables in the raw data spreasheets:
sheet	description
Data_RMR	data for analysis of RMR, Tb, CT, EWL, r_EWL_RMR
Data_VO2cold	data for analysis of maximal thermogenesis
variable	explanation
IR	record number
ID	identification number of animal
Gen	generation name (BK-24th (old group), BN-27th (young group))
Age	age of animal calculated from the birth date and date of the measurement [days]
AgeGr	age group (young, old)
T	type of selection direction (A: aerobic lines, C: control lines)
L	replicate line within selection direction (A1-A4: aerobic lines, C1-C4: control lines)
BLOCK	3 experimental blocks (A,B,C)
Date_RMR	date of measurement
Timing	timing groups (m: morning, a: afternoon group)
Timing_32	timing groups at 32C measurements (m_1 and m_2: morning groups, a_1 and a_2: afternoon groups)
Ta	ambient temperature of RMR measurements [°C]
O_Ta	order of perform measurements at different ambient temperatures (Ta)
Ch	chamber/channel number
MB0	initial body mass [g]
Delta_MB	body mass difference between mass weigted before and after RMR measurements [g]
RMR	minimal value of oxygen consuption in last 20 seconds for a given channel in a cycle [mL O2/min]
RMR_W	minimal value of oxygen consuption in last 20 seconds for a given channel in a cycle [Watt]
RQ	respiratory quotient
VO2sd_RMR	standard deviation of VO2 (calculated from the 20 point swithn the cycle)
BP	average air barometric pressure, calculated for each day and timing separately [kPa]
V_H2O_RMR	water vapor production [mL/min]
EWL_RMR	evaporative water loss [mg H2O/min]
r_EWL_RMR_W	ratio EWL/RMR_W
Tb_RMR	body temperature recorded at the time when the RMR was recorded [°C]
CT	thermal conductance [mL O2/min x °C]
OK	information about record (1-ok; n-no data due to technical problems; m-mistake of system, nonsensical values)
rem	remarks
OK_act	information about active animals (defined as VO2sd_RMR >6%), (1-ok, 0-not take to analysis)
out_x	information about outliers for a given variable (defined by the model made in SAS) out (0-ok, 1-outlier, m-missing data due to technical problem)
DateA_1	date of measurement of VO2cold
AnA_1	gas analyser system (left - FC10a, right - FC10)
IO1_1	1-minut maximum rate of oxygen consumption corrected for effective volume (instantaneous maximum rate of oxygen consumption); [mL O2/min]
out	information about outliers (defined by the model made in SAS) out -ok, 1- outlier

## Sheet: data_RMR
IR	ID	Gen	Age	AgeGr	T	L	BLOCK	Date_RMR	Timing	Timing_32	Ta	O_Ta	Ch	MB0	Delta_MB	RMR	RQ_RMR	RMR_W	VO2sd_RMR	BP	EWL_RMR	r_EWL_RMR_W	Tb_RMR	CT	OK	rem	OK_act	out_RMR	out_Tb	out_CT	out_RMR_cont	out_EWL	out_r_EWL_RMR_W
2	BK94621	BK	645	old	A	A4	A	2018-11-21	a		20	1	2	29.5	3.6	1.5045	0.791359	0.502919	0.0235	99.5071	2.46911	0.198837	37.4021	0.0864551	1		1	0	0	0	0	0	0
3	BK94524	BK	646	old	C	C4	A	2018-11-21	a		20	1	3	23.2	2.2	1.4153	0.748887	0.467928	0.0241	99.5071	1.6418	0.142101	37.73	0.0798252	1		1	0	0	0	0	0	0
4	BN06921	BN	96	young	A	A2	A	2018-11-21	a		20	1	4	25.7	3.8	1.5826	0.808669	0.531383	0.0439	99.5071	1.70137	0.129672	38.8514	0.0839513	1		1	0	0	0	0	0	0
5	BN07170	BN	95	young	C	C3	A	2018-11-21	a		20	1	5	21.4	1.6	1.2852	0.783147	0.428703	0.0126	99.5071	1.05079	0.0992693	37.7428	0.0724349	1		1	0	0	0	0	0	0
6	BK95776	BK	621	old	C	C2	A	2018-11-21	a		20	1	6	32.4	2.6	1.6236	0.810976	0.545472	0.0572	99.5071	1.46607	0.108852	38.0741	0.0898303	1		1	0	0	0	0	0	0
7	BK94720	BK	645	old	A	A2	A	2018-11-21	a		20	1	7	27.1	2.8	1.4946	0.718319	0.490214	0.0198	99.5071	3.01665	0.249226	38.6037	0.0803387	1		1	0	0	0	0	0	0
8	BN07122	BN	95	young	A	A4	A	2018-11-21	a		20	1	8	26.5	1.9	1.4182	0.763926	0.470722	0.0403	99.5071	2.35118	0.202291	36.5318	0.0857862	1		1	0	0	0	0	0	0
9	BK95608	BK	623	old	C	C1	A	2018-11-21	m		20	1	1	33.7	2.7	1.9453	0.783273	0.648914	0.0217	99.4459	2.3972	0.149614	38.2717	0.106465	1		1	0	0	0	0	0	0
10	BN06945	BN	95	young	A	A4	A	2018-11-21	m		20	1	2	34	4.1	1.7146	0.760819	0.568643	0.028	99.4459	1.7498	0.124624	37.5335	0.0977898	1		1	0	0	0	0	0	0
11	BK94435	BK	646	old	A	A3	A	2018-11-21	m		20	1	3	34	3.5	1.6902	0.779316	0.563242	0.0176	99.4459	2.37098	0.170486	37.9471	0.0941768	1		1	0	0	0	0	0	0
12	BN06935	BN	95	young	C	C1	A	2018-11-21	m		20	1	4	18.6	1.6	1.2101	0.730931	0.398214	0.0148	99.4459	1.07923	0.109762	38.2914	0.0661569	1		1	0	0	0	0	0	0
13	BK94492	BK	646	old	A	A1	A	2018-11-21	m		20	1	5	28.8	2.6	1.7522	0.682	0.569227	0.0213	99.4459	2.06526	0.146942	38.9818	0.0923093	1		1	0	0	0	0	0	0
14	BK95753	BK	622	old	C	C3	A	2018-11-21	m		20	1	6	26.7	1.9	1.6523	0.713067	0.541191	0.0203	99.4459	1.64693	0.123248	38.1753	0.0909093	1		1	0	0	0	0	0	0
15	BN07066	BN	95	young	A	A1	A	2018-11-21	m		20	1	7	23.9	1.9	1.643	0.678393	0.533242	0.0164	99.4459	1.71468	0.130231	37.8903	0.0918376	1		1	0	0	0	0	0	0
16	BN06926	BN	96	young	C	C3	A	2018-11-21	m		20	1	8	16	1	1.1938	0.711593	0.390863	0.0235	99.4459	1.1753	0.121781	38.6198	0.0641146	1		1	0	0	0	0	0	0
18	BK94453	BK	647	old	C	C2	A	2018-11-22	a		20	1	2	24.7	2	1.259	0.851231	0.427341	0.0226	99.8617	1.78748	0.169403	37.5268	0.071833	1		1	0	0	0	0	0	0
20	BN07056	BN	96	young	C	C4	A	2018-11-22	a		20	1	4	20.3	1.4	1.0717	0.879351	0.36636	0.0182	99.8617	1.70411	0.188384	38.9646	0.0565106	1		1	0	0	0	0	0	0
21	BK94584	BK	647	old	A	A4	A	2018-11-22	a		20	1	5	35.6	2.5	1.8659	0.818318	0.628056	0.0524	99.8617	2.6913	0.173548	37.6374	0.105793	1		1	0	0	0	0	0	0
22	BN07237	BN	95	young	C	C1	A	2018-11-22	a		20	1	6	20.9	2.5	1.3041	0.795414	0.436385	0.043	99.8617	2.37734	0.220636	38.4093	0.0708392	1		1	0	0	0	0	0	0
23	BK94652	BK	646	old	A	A1	A	2018-11-22	a		20	1	7	33.4	3.8	1.9425	0.736937	0.640233	0.0187	99.8617	2.46344	0.155833	37.8501	0.108823	1		1	0	0	0	0	0	0
24	BK96706	BK	614	old	C	C4	A	2018-11-22	a		20	1	8	34.2	1.8	1.8207	0.770638	0.60537	0.05	99.8617	2.2448	0.15018	38.4151	0.0988698	1		1	0	0	0	0	0	0
25	BK94149	BK	650	old	A	A2	A	2018-11-22	m		20	1	1	32.5	3.4	1.6709	0.719492	0.548207	0.0175	99.8595	3.57914	0.264417	37.9155	0.0932655	1		1	0	0	0	0	0	0
26	BN07076	BN	96	young	C	C3	A	2018-11-22	m		20	1	2	18.2	1.7	1.1382	0.798542	0.381177	0.0275	99.8595	2.13413	0.226751	38.4207	0.061789	1		1	0	0	0	0	0	0
27	BN07061	BN	96	young	A	A1	A	2018-11-22	m		20	1	3	26.3	3.9	1.3477	0.785561	0.449832	0.0232	99.8595	2.57178	0.231547	38.0219	0.0747813	1		1	0	0	0	0	0	0
28	BK95023	BK	641	old	C	C4	A	2018-11-22	m		20	1	4	26.9	1.5	1.4611	0.674629	0.473732	0.0238	99.8595	2.09787	0.17935	38.2262	0.0801648	1		1	0	0	0	0	0	0
29	BK95693	BK	623	old	C	C1	A	2018-11-22	m		20	1	5	25.8	3.8	1.5051	0.742343	0.49677	0.0226	99.8595	2.92323	0.238322	37.1178	0.087926	1		1	0	0	0	0	0	0
30	BN07133	BN	96	young	A	A2	A	2018-11-22	m		20	1	6	27.2	3.4	1.5216	0.868494	0.518736	0.0171	99.8595	2.36976	0.185018	38.2174	0.0835245	1		1	0	0	0	0	0	0
31	BN06952	BN	96	young	C	C2	A	2018-11-22	m		20	1	7	23.5	1.8	1.4609	0.67698	0.473963	0.0191	99.8595	1.47598	0.126122	37.7499	0.0823046	1		1	0	0	0	0	0	0
32	BK94735	BK	645	old	A	A4	A	2018-11-22	m		20	1	8	34.4	3.2	1.7381	0.754099	0.575432	0.046	99.8595	3.03616	0.21369	37.2761	0.100607	1		1	0	0	0	0	0	0
33	BK95691	BK	624	old	A	A3	A	2018-11-23	a		20	1	1	33	4	1.6404	0.761826	0.544177	0.0141	99.915	2.29756	0.170994	38.4227	0.0890424	1		1	0	0	0	0	0	0
34	BN07037	BN	97	young	A	A2	A	2018-11-23	a		20	1	2	23.4	2.9	1.3698	0.806322	0.459656	0.0218	99.915	1.5725	0.138552	38.0718	0.0757975	1		1	0	0	0	0	0	0
35	BN07156	BN	97	young	C	C2	A	2018-11-23	a		20	1	3	20.3	1.1	1.3256	0.772556	0.440971	0.0244	99.915	1.5189	0.1395	38.1858	0.072892	1		1	0	0	0	0	0	0
36	BK95703	BK	624	old	C	C1	A	2018-11-23	a		20	1	4	31.7	3.9	1.7013	0.753541	0.563167	0.034	99.915	1.88344	0.135447	38.2864	0.0930363	1		1	0	0	0	0	0	0
37	BN07376	BN	96	young	C	C4	A	2018-11-23	a		20	1	5	18.2	2.3	1.1744	0.757663	0.389168	0.0195	99.915	1.95749	0.203712	38.4165	0.0637689	1		1	0	0	0	0	0	0
39	BK95118	BK	631	old	A	A2	A	2018-11-23	a		20	1	7	28.3	2.9	1.7796	0.761182	0.590256	0.0424	99.915	3.64429	0.25005	38.161	0.0979902	1		1	0	0	0	0	0	0
40	BN07344	BN	96	young	A	A3	A	2018-11-23	a		20	1	8	25.6	2.6	1.499	0.723816	0.492366	0.0479	99.915	1.65659	0.136264	38.2042	0.0823437	1		1	0	0	0	0	0	0
41	BN07087	BN	97	young	A	A4	A	2018-11-23	m		20	1	1	28.5	4.3	1.5265	0.788208	0.509859	0.023	100.058	1.74154	0.138337	37.5375	0.087042	1		1	0	0	0	0	0	0
42	BN07367	BN	96	young	C	C2	A	2018-11-23	m		20	1	2	22	2.1	1.2597	0.814241	0.423569	0.0147	100.058	1.32597	0.126784	#N/A	#N/A	1	no data from temp logger	1	0	m	m	0	m	m
43	BK95007	BK	643	old	C	C3	A	2018-11-23	m		20	1	3	23	2.5	1.1431	0.819001	0.384831	0.0247	100.058	1.57237	0.165478	37.9354	0.0637342	1		1	0	0	0	0	0	0
44	BK94800	BK	646	old	A	A3	A	2018-11-23	m		20	1	4	28	3.4	1.2536	0.776723	0.41747	0.0127	100.058	1.76184	0.170921	38.0842	0.0693202	1		1	0	0	0	0	0	0
45	BN07078	BN	97	young	A	A1	A	2018-11-23	m		20	1	5	20.8	2.3	1.3997	0.737229	0.461366	0.0151	100.058	2.98361	0.26191	38.3143	0.0764264	1		1	0	0	0	0	0	0
46	BK94316	BK	649	old	A	A1	A	2018-11-23	m		20	1	6	29.9	3.2	1.6128	0.759735	0.534731	0.0174	100.058	2.52922	0.19156	38.0804	0.0892014	1		1	0	0	0	0	0	0
47	BK95396	BK	628	old	C	C2	A	2018-11-23	m		20	1	7	34.2	2.4	1.7843	0.825478	0.601689	0.0178	100.058	1.51601	0.102044	36.9841	0.105057	1		1	0	0	0	0	0	0
48	BN06964	BN	97	young	C	C4	A	2018-11-23	m		20	1	8	22.5	2.1	1.7374	0.740186	0.57312	0.0214	100.058	2.95707	0.208964	39.4176	0.0894757	1		1	0	0	0	0	0	0
49	BN07365	BN	97	young	C	C1	A	2018-11-24	a		28	2	1	17.4	1.4	0.802	0.759601	0.265897	0.018	98.8705	1.20644	0.183758	37.6539	0.0830751	1		1	0	0	0	0	0	0
50	BK94621	BK	648	old	A	A4	A	2018-11-24	a		28	2	2	31.3	4.7	1.0913	0.903601	0.375338	0.0158	98.8705	2.69717	0.291032	36.1659	0.13364	1		1	0	0	0	0	0	0
51	BK94524	BK	649	old	C	C4	A	2018-11-24	a		28	2	3	23.1	1.8	0.7742	0.828597	0.261278	0.0154	98.8705	1.66174	0.257582	37.2657	0.0835558	1		1	0	0	0	0	0	0
52	BN06921	BN	99	young	A	A2	A	2018-11-24	a		28	2	4	26.4	3.5	1.1617	0.762503	0.385444	0.0165	98.8705	1.98436	0.208504	38.6334	0.10925	1		1	0	0	0	0	0	0
53	BN07170	BN	98	young	C	C3	A	2018-11-24	a		28	2	5	21.6	1.3	0.9344	0.766588	0.310356	0.0188	98.8705	1.28348	0.167488	37.9695	0.0937255	1		1	0	0	0	0	0	0
54	BK95776	BK	624	old	C	C2	A	2018-11-24	a		28	2	6	31.2	1.6	1.1447	0.735739	0.377166	0.0129	98.8705	1.32775	0.142574	37.6061	0.119164	1		1	0	0	0	0	0	0
55	BK94720	BK	648	old	A	A2	A	2018-11-24	a		28	2	7	28.5	3.6	1.232	0.740584	0.406445	0.0179	98.8705	3.97953	0.396539	38.495	0.117389	1		1	0	0	0	0	0	0
56	BN07122	BN	98	young	A	A4	A	2018-11-24	a		28	2	8	26.2	2.2	1.1714	0.764726	0.388886	0.0499	98.8705	1.84949	0.192613	36.9452	0.130953	1		1	0	0	0	0	0	0
57	BK95608	BK	626	old	C	C1	A	2018-11-24	m		26	2	1	33.4	2.9	1.2035	0.789115	0.402069	0.035	99.0049	1.61391	0.162568	37.3898	0.105665	1		1	0	0	0	0	0	0
58	BN06945	BN	98	young	A	A4	A	2018-11-24	m		26	2	2	33.4	4.4	1.4349	0.807304	0.481622	0.0224	99.0049	1.5721	0.132199	37.8613	0.120974	1		1	0	0	0	0	0	0
59	BK94435	BK	649	old	A	A3	A	2018-11-24	m		26	2	3	34.7	4.4	1.2432	0.75925	0.412137	0.016	99.0049	3.53421	0.347301	38.4217	0.100083	1		1	0	0	0	0	0	0
60	BN06935	BN	98	young	C	C1	A	2018-11-24	m		26	2	4	18.1	1.6	0.9628	0.74356	0.31788	0.0297	99.0049	2.02223	0.257645	38.5105	0.0769596	1		1	0	0	0	0	0	0
61	BK94492	BK	649	old	A	A1	A	2018-11-24	m		26	2	5	27.5	2.4	1.3037	0.638644	0.418661	0.0196	99.0049	2.34577	0.226923	38.2077	0.106793	1		1	0	0	0	0	0	0
62	BK95753	BK	625	old	C	C3	A	2018-11-24	m		26	2	6	26	1.1	1.1172	0.654762	0.360319	0.0171	99.0049	1.73612	0.19514	37.5398	0.096813	1		1	0	0	0	0	0	0
63	BN07066	BN	98	young	A	A1	A	2018-11-24	m		26	2	7	24.2	3.1	1.2866	0.653272	0.414789	0.0204	99.0049	1.21952	0.119073	37.732	0.109666	1		1	0	0	0	0	0	0
64	BN06926	BN	99	young	C	C3	A	2018-11-24	m		26	2	8	16.2	1.3	0.9469	0.639666	0.304164	0.0355	99.0049	1.37423	0.182982	38.6198	0.0750331	1		1	0	0	0	0	0	0
73	BK94149	BK	653	old	A	A2	A	2018-11-25	m		17	2	1	31.1	3.5	1.8535	0.751659	0.613248	0.025	98.8508	2.50098	0.165169	37.826	0.0889995	1		1	0	0	0	0	0	0
74	BN07076	BN	99	young	C	C3	A	2018-11-25	m		17	2	2	18.2	1.5	1.3668	0.760462	0.453254	0.0195	98.8508	1.22944	0.109855	37.8344	0.0656029	1		1	0	0	0	0	0	0
75	BN07061	BN	99	young	A	A1	A	2018-11-25	m		17	2	3	25.8	3.7	1.7593	0.766384	0.584311	0.0189	98.8508	2.57358	0.178381	38.0219	0.083689	1		1	0	0	0	0	0	0
76	BK95023	BK	644	old	C	C4	A	2018-11-25	m		17	2	4	26.4	0.8	1.5274	0.741129	0.50397	0.0257	98.8508	1.56782	0.125993	38.5044	0.0710274	1		1	0	0	0	0	0	0
78	BN07133	BN	99	young	A	A2	A	2018-11-25	m		17	2	6	27.4	3.6	1.6623	0.791434	0.555678	0.0255	98.8508	1.66595	0.121421	37.9886	0.0792003	1		1	0	0	0	0	0	0
79	BN06952	BN	99	young	C	C2	A	2018-11-25	m		17	2	7	23.9	2.3	2.2726	0.742982	0.750214	0.0243	98.8508	3.48156	0.187951	39.1624	0.102543	1		1	1	0	0	1	0	0
80	BK94735	BK	648	old	A	A4	A	2018-11-25	m		17	2	8	34.2	3.8	1.9551	0.723186	0.642072	0.0519	98.8508	2.20757	0.139247	37.7123	0.0943932	1		1	0	0	0	0	0	0
81	BK95691	BK	627	old	A	A3	A	2018-11-26	a		13	2	1	32.5	3.9	1.943	0.769171	0.645788	0.0309	98.2815	1.67295	0.104918	38.0949	0.077426	1		1	0	0	0	0	0	0
82	BN07037	BN	100	young	A	A2	A	2018-11-26	a		13	2	2	23.7	3.2	1.6082	0.812399	0.540495	0.0188	98.2815	2.07705	0.155636	38.4091	0.0632922	1		1	0	0	0	0	0	0
83	BN07156	BN	100	young	C	C2	A	2018-11-26	a		13	2	3	20.6	1.5	1.4865	0.811773	0.499513	0.0214	98.2815	1.70725	0.138422	38.1064	0.059208	1		1	0	0	0	0	0	0
84	BK95703	BK	627	old	C	C1	A	2018-11-26	a		13	2	4	31.7	4.6	2.0772	0.756932	0.688204	0.0157	98.2815	2.79211	0.164312	38.2864	0.0821469	1		1	0	0	0	0	0	0
85	BN07376	BN	99	young	C	C4	A	2018-11-26	a		13	2	5	17.7	2.2	1.5511	0.787054	0.517921	0.0286	98.2815	1.82259	0.142521	38.3071	0.0612911	1		1	0	0	0	0	0	0
86	BK96565	BK	608	old	C	C3	A	2018-11-26	a		13	2	6	22.7	2.1	1.8437	0.741661	0.608419	0.0191	98.2815	1.79902	0.119753	38.0555	0.0735846	1		1	0	0	0	0	0	0
87	BK95118	BK	634	old	A	A2	A	2018-11-26	a		13	2	7	28.2	3.5	1.9881	0.728132	0.653756	0.0209	98.2815	2.64756	0.164016	38.687	0.077397	1		1	0	0	0	0	0	0
88	BN07344	BN	99	young	A	A3	A	2018-11-26	a		13	2	8	29.3	4.5	1.864	0.757511	0.617661	0.0336	98.2815	1.95454	0.128159	37.648	0.0756247	1		1	0	0	0	0	0	0
89	BN07087	BN	100	young	A	A4	A	2018-11-26	m		23	2	1	28.1	2.8	1.4515	0.79628	0.485817	0.0318	98.2755	1.86213	0.155236	37.7559	0.0983677	1		1	0	0	0	0	0	0
90	BN07367	BN	99	young	C	C2	A	2018-11-26	m		23	2	2	22.8	2.7	1.1133	0.76637	0.369755	0.0211	98.2755	1.56625	0.171554	#N/A	#N/A	1	no data from temp logger	1	0	m	m	0	m	m
91	BK95007	BK	646	old	C	C3	A	2018-11-26	m		23	2	3	22.2	1.8	1.0469	0.792435	0.350051	0.0188	98.2755	3.02257	0.349704	37.472	0.0723397	1		1	0	0	0	0	0	0
92	BK94800	BK	649	old	A	A3	A	2018-11-26	m		23	2	4	28.5	4	1.2863	0.80269	0.431234	0.0309	98.2755	1.56418	0.146903	37.7764	0.0870508	1		1	0	0	0	0	0	0
93	BN07078	BN	100	young	A	A1	A	2018-11-26	m		23	2	5	20.6	2.3	1.3431	0.749832	0.444166	0.0224	98.2755	3.12242	0.284709	37.3774	0.0934174	1		1	0	0	0	0	0	0
94	BK94316	BK	652	old	A	A1	A	2018-11-26	m		23	2	6	28.7	2.9	1.4067	0.746428	0.464787	0.015	98.2755	2.07026	0.180395	38.4086	0.0912933	1		1	0	0	0	0	0	0
95	BK95396	BK	631	old	C	C2	A	2018-11-26	m		23	2	7	33.9	2.7	1.5653	0.741519	0.516528	0.0146	98.2755	1.54684	0.121285	37.2031	0.110208	1		1	0	0	0	0	0	0
97	BN07365	BN	100	young	C	C1	A	2018-11-27	a		13	3	1	17.5	1.6	0.995	0.803015	0.333603	0.0185	99.23	0.968778	0.117611	37.7629	0.040181	1		1	0	0	0	0	0	0
98	BK94621	BK	651	old	A	A4	A	2018-11-27	a		13	3	2	29.3	2.6	1.2558	0.828157	0.423761	0.0226	99.23	2.02734	0.193758	36.8285	0.0527016	1		1	0	0	0	0	0	0
99	BK94524	BK	652	old	C	C4	A	2018-11-27	a		13	3	3	22.5	2.3	0.9107	0.804766	0.305476	0.0202	99.23	1.52272	0.201883	37.9572	0.0364904	1		1	1	0	0	1	0	0
100	BN06921	BN	102	young	A	A2	A	2018-11-27	a		13	3	4	25.6	2.9	1.3544	0.840003	0.458414	0.0173	99.23	2.05892	0.181901	37.8607	0.0544795	1		1	0	0	0	0	0	0
101	BN07170	BN	101	young	C	C3	A	2018-11-27	a		13	3	5	21.2	1.3	1.217	0.755136	0.40302	0.023	99.23	1.54195	0.154953	38.1568	0.0483765	1		1	0	0	0	0	0	0
102	BK95776	BK	627	old	C	C2	A	2018-11-27	a		13	3	6	31.1	1.3	1.3659	0.73695	0.450192	0.019	99.23	1.83058	0.164682	37.5264	0.0556909	1		1	0	0	0	0	0	0
103	BK94720	BK	651	old	A	A2	A	2018-11-27	a		13	3	7	28.5	3.2	1.4526	0.73186	0.478131	0.018	99.23	1.97813	0.167557	36.617	0.0615066	1		1	0	0	0	0	0	0
104	BN07122	BN	101	young	A	A4	A	2018-11-27	a		13	3	8	26.1	2.3	1.2596	0.730232	0.414428	0.0436	99.23	3.37077	0.329409	36.5954	0.0533833	1		1	0	0	0	0	0	0
105	BK95608	BK	629	old	C	C1	A	2018-11-27	m		13	3	1	33.1	3.3	2.2669	0.794521	0.758388	0.0253	99.1364	3.48317	0.186011	38.5988	0.0885551	1		1	0	0	0	0	0	0
106	BN06945	BN	101	young	A	A4	A	2018-11-27	m		13	3	2	32.9	4.5	2.1346	0.807692	0.716547	0.0152	99.1364	1.96486	0.111056	36.9774	0.0890257	1		1	0	0	0	0	0	0
107	BK94435	BK	652	old	A	A3	A	2018-11-27	m		13	3	3	34.2	4	2.13	0.773991	0.708825	0.0575	99.1364	3.48482	0.199112	38.2536	0.0843444	1		1	0	0	0	0	0	0
108	BN06935	BN	101	young	C	C1	A	2018-11-27	m		13	3	4	18.1	2.1	1.423	0.68201	0.462283	0.0203	99.1364	2.88115	0.252414	38.5105	0.055781	1		1	0	0	0	0	0	0
109	BK94492	BK	652	old	A	A1	A	2018-11-27	m		13	3	5	26	2.3	2.3544	0.69678	0.767855	0.0151	99.1364	4.86643	0.256676	39.6468	0.0883559	1		1	0	0	0	0	0	0
110	BK95753	BK	628	old	C	C3	A	2018-11-27	m		13	3	6	26.8	2.6	2.0131	0.67791	0.653275	0.0198	99.1364	2.0026	0.124152	38.2845	0.079618	1		1	0	0	0	0	0	0
111	BN06926	BN	102	young	C	C3	A	2018-11-27	m		13	3	8	16.4	1.4	1.5523	0.690008	0.505357	0.043	99.1364	1.29375	0.103683	38.5014	0.0608712	1		1	0	0	0	0	0	0
112	BN07066	BN	101	young	A	A1	A	2018-11-27	m		13	3	6	23.5	2.7	2.0131	0.67791	0.653275	0.0198	99.1364	2.0026	0.124152	38.1673	0.0799887	1		1	0	0	0	0	0	0
114	BK94453	BK	653	old	C	C2	A	2018-11-28	a		26	3	2	25.2	1.1	0.9905	0.864412	0.337328	0.0122	100.39	1.10601	0.132789	37.3579	0.0872078	1		1	0	0	0	0	0	0
115	BN07118	BN	102	young	A	A3	A	2018-11-28	a		26	3	3	28.1	2.2	1.0132	0.870312	0.345574	0.0236	100.39	1.81685	0.212928	37.8016	0.0858528	1		1	0	0	0	0	0	0
116	BN07056	BN	102	young	C	C4	A	2018-11-28	a		26	3	4	20	1.2	0.7756	0.880609	0.265222	0.0155	100.39	1.23408	0.188446	38.5183	0.0619571	1		1	0	0	0	0	0	0
117	BK94584	BK	653	old	A	A4	A	2018-11-28	a		26	3	5	34.8	3.2	1.2019	0.810134	0.403709	0.0198	100.39	1.56492	0.156992	35.9866	0.120352	1		1	0	0	0	0	0	0
118	BN07237	BN	101	young	C	C1	A	2018-11-28	a		26	3	6	23	2.1	1.0562	0.812725	0.355005	0.0177	100.39	1.31209	0.149687	38.071	0.0874993	1		1	0	0	0	0	0	0
119	BK94652	BK	652	old	A	A1	A	2018-11-28	a		26	3	7	32.2	3.5	1.6306	0.758187	0.540416	0.015	100.39	2.14743	0.160933	37.8501	0.137602	1		1	0	0	0	0	0	0
120	BK96706	BK	620	old	C	C4	A	2018-11-28	a		26	3	8	34.9	1.4	1.4287	0.793939	0.477898	0.0491	100.39	1.38487	0.117362	37.7496	0.121596	1		1	0	0	0	0	0	0
121	BK94149	BK	656	old	A	A2	A	2018-11-28	m		28	3	1	31.1	4.4	1.3691	0.82273	0.461354	0.0405	100.272	4.2898	0.37658	38.1344	0.135094	1		1	0	0	0	0	0	0
122	BN07076	BN	102	young	C	C3	A	2018-11-28	m		28	3	2	18.4	1.4	0.8385	0.720692	0.275191	0.0129	100.272	1.52059	0.223786	38.3114	0.0813175	1		1	0	0	0	0	0	0
123	BN07061	BN	102	young	A	A1	A	2018-11-28	m		28	3	3	25.3	2.8	1.2965	0.808639	0.435317	0.0163	100.272	1.73323	0.161252	38.0219	0.129367	1		1	0	0	0	0	0	0
124	BK95023	BK	647	old	C	C4	A	2018-11-28	m		28	3	4	27.6	2.4	1.2184	0.716513	0.399434	0.0189	100.272	1.60562	0.1628	38.1666	0.119843	1		1	0	0	0	0	0	0
125	BK95693	BK	629	old	C	C1	A	2018-11-28	m		28	3	5	23.7	2.4	1.2488	0.767136	0.414841	0.0239	100.272	3.8704	0.377859	37.0005	0.138747	1		1	0	0	0	0	0	0
126	BN07133	BN	102	young	A	A2	A	2018-11-28	m		28	3	6	28.1	2.8	1.1824	0.791103	0.395222	0.0249	100.272	2.15594	0.220928	37.4413	0.125237	1		1	0	0	0	0	0	0
127	BN06952	BN	102	young	C	C2	A	2018-11-28	m		28	3	7	23.3	1.4	1.0308	0.658518	0.332787	0.0191	100.272	1.95299	0.237679	37.8295	0.104868	1		1	0	0	0	0	0	0
128	BK94735	BK	651	old	A	A4	A	2018-11-28	m		28	3	8	33.6	2.2	1.4811	0.700223	0.483479	0.0421	100.272	2.33836	0.195879	37.167	0.161568	1		1	0	0	0	0	0	0
137	BN07087	BN	103	young	A	A4	A	2018-11-29	m		13	3	1	28.2	3.2	2.0698	0.785728	0.690882	0.0317	100.762	1.54842	0.0907692	38.2025	0.0821269	1		1	0	0	0	0	0	0
138	BN07367	BN	102	young	C	C2	A	2018-11-29	m		13	3	2	22.8	3	1.5679	0.820078	0.527987	0.0167	100.762	1.11177	0.0852797	38.7416	0.0609091	1		1	0	0	0	0	0	0
139	BK95007	BK	649	old	C	C3	A	2018-11-29	m		13	3	3	23	2.5	1.5997	0.835719	0.540849	0.0223	100.762	2.5307	0.189504	38.2707	0.0633027	1		1	0	0	0	0	0	0
140	BK94800	BK	652	old	A	A3	A	2018-11-29	m		13	3	4	28.4	4.7	1.7941	0.772867	0.59687	0.021	100.762	1.95692	0.132785	38.3026	0.0709058	1		1	0	0	0	0	0	0
141	BN07078	BN	103	young	A	A1	A	2018-11-29	m		13	3	5	21.2	2.6	2.0079	0.819911	0.676128	0.028	100.762	3.9009	0.233663	38.0827	0.080051	1		1	0	0	0	0	0	0
142	BK94316	BK	655	old	A	A1	A	2018-11-29	m		13	3	6	28.9	2.9	2.1029	0.757858	0.696886	0.0171	100.762	3.12643	0.181694	38.7466	0.0816767	1		1	0	0	0	0	0	0
143	BK95396	BK	634	old	C	C2	A	2018-11-29	m		13	3	7	32.9	2.8	2.1564	0.768642	0.716617	0.0301	100.762	1.80424	0.101967	37.6512	0.0874765	1		1	0	0	0	0	0	0
145	BN07365	BN	103	young	C	C1	A	2018-11-30	a		23	4	1	17.7	1.8	1.5768	0.809741	0.529582	0.0198	99.7239	1.5799	0.120824	38.0999	0.104425	1		1	0	0	0	0	0	0
146	BK94621	BK	654	old	A	A4	A	2018-11-30	a		23	4	2	28.5	2.8	2.0981	0.84262	0.710602	0.0181	99.7239	5.23297	0.298248	36.7197	0.152926	1		1	0	0	1	0	0	0
147	BK94524	BK	655	old	C	C4	A	2018-11-30	a		23	4	3	23	2.4	1.6537	0.788353	0.552365	0.0269	99.7239	2.0085	0.147265	38.4216	0.107233	1		1	0	0	0	0	0	0
148	BN06921	BN	105	young	A	A2	A	2018-11-30	a		23	4	4	26.7	4.8	2.2188	0.770146	0.737641	0.0398	99.7239	4.16152	0.228487	38.0291	0.147633	1		1	0	0	1	0	0	0
149	BN07170	BN	104	young	C	C3	A	2018-11-30	a		23	4	5	21.2	1.8	1.7097	0.710417	0.559602	0.0194	99.7239	3.45884	0.250326	39.5072	0.103573	1		1	0	0	0	0	0	0
150	BK95776	BK	630	old	C	C2	A	2018-11-30	a		23	4	6	31.4	2.7	2.2446	0.732469	0.73894	0.0231	99.7239	1.24817	0.0684099	38.3031	0.146676	1		1	0	0	0	0	0	0
151	BK94720	BK	654	old	A	A2	A	2018-11-30	a		23	4	7	28.2	3.4	2.1797	0.727623	0.716665	0.0216	99.7239	3.07025	0.173505	37.388	0.151495	1		1	0	0	1	0	0	0
152	BN07122	BN	104	young	A	A4	A	2018-11-30	a		23	4	8	26.2	2.4	1.7773	0.724526	0.583886	0.0389	99.7239	2.56979	0.178248	36.5954	0.130728	1		1	0	0	0	0	0	0
153	BK95608	BK	632	old	C	C1	A	2018-11-30	m		17	4	1	32.1	3.6	1.8205	0.762538	0.604034	0.0263	100.015	3.09861	0.20776	38.5988	0.0842873	1		1	0	0	0	0	0	0
155	BK94435	BK	655	old	A	A3	A	2018-11-30	m		17	4	3	32.9	4.1	1.7611	0.720629	0.577973	0.0162	100.015	3.01229	0.211078	38.5898	0.081571	1		1	0	0	0	0	0	0
156	BN06935	BN	104	young	C	C1	A	2018-11-30	m		17	4	4	18.2	1.6	1.4355	0.64737	0.462064	0.024	100.015	0.93235	0.0817206	38.2117	0.0676749	1		1	0	0	0	0	0	0
157	BK94492	BK	655	old	A	A1	A	2018-11-30	m		17	4	5	24.2	2	1.8345	0.677024	0.595178	0.0181	100.015	2.31319	0.157406	37.8802	0.0878583	1		1	0	0	0	0	0	0
158	BK95753	BK	631	old	C	C3	A	2018-11-30	m		17	4	6	26.1	2	1.7494	0.685264	0.568809	0.0269	100.015	3.63993	0.259168	38.1753	0.0826153	1		1	0	0	0	0	0	0
159	BN07066	BN	104	young	A	A1	A	2018-11-30	m		17	4	7	23.2	1.3	1.7239	0.739022	0.568494	0.0173	100.015	1.06154	0.0756252	37.732	0.0831517	1		1	0	0	0	0	0	0
160	BN06926	BN	105	young	C	C3	A	2018-11-30	m		17	4	8	17.5	2.5	1.4294	0.69022	0.465372	0.0384	100.015	1.6994	0.147894	38.0081	0.0680405	1		1	0	0	0	0	0	0
162	BK94453	BK	656	old	C	C2	A	2018-12-01	a		17	4	2	24.6	1.3	1.6387	0.704217	0.535488	0.0254	99.2965	1.16872	0.0883924	37.636	0.0794097	1		1	0	0	0	0	0	0
163	BN07118	BN	105	young	A	A3	A	2018-12-01	a		17	4	3	27.4	1.4	1.702	0.740247	0.561451	0.0205	99.2965	1.13811	0.0820971	37.4172	0.0833611	1		1	0	0	0	0	0	0
164	BN07056	BN	105	young	C	C4	A	2018-12-01	a		17	4	4	20	1.6	1.4295	0.703323	0.467017	0.0165	99.2965	1.84365	0.159883	38.3597	0.0669252	1		1	0	0	0	0	0	0
165	BK94584	BK	656	old	A	A4	A	2018-12-01	a		17	4	5	33.5	2.5	1.9402	0.705391	0.634207	0.0581	99.2965	3.60391	0.230143	37.3093	0.0955325	1		1	0	0	0	0	0	0
166	BN07237	BN	104	young	C	C1	A	2018-12-01	a		17	4	6	23.9	3.6	1.7083	0.705028	0.558351	0.0273	99.2965	3.27331	0.23743	38.1804	0.0806547	1		1	0	0	0	0	0	0
167	BK94652	BK	655	old	A	A1	A	2018-12-01	a		17	4	7	30.2	2.8	2.0101	0.704741	0.656944	0.0322	99.2965	2.98608	0.184089	38.5131	0.0934363	1		1	0	0	0	0	0	0
168	BK96706	BK	623	old	C	C4	A	2018-12-01	a		17	4	8	34.1	2.4	1.7742	0.772123	0.590136	0.0377	99.2965	2.49702	0.171367	38.9714	0.0807505	1		1	0	0	0	0	0	0
169	BK94149	BK	659	old	A	A2	A	2018-12-01	m		13	4	1	29.7	3.2	2.0756	0.713866	0.679981	0.0262	99.4061	2.47865	0.147629	37.5772	0.0844522	1		1	0	0	0	0	0	0
170	BN07076	BN	105	young	C	C3	A	2018-12-01	m		13	4	2	18.6	1.5	1.528	0.685602	0.496866	0.0146	99.4061	1.8146	0.147909	38.7487	0.0593428	1		1	0	0	0	0	0	0
171	BN07061	BN	105	young	A	A1	A	2018-12-01	m		13	4	3	24.5	3.1	2.4576	0.708944	0.804085	0.0454	99.4061	3.43698	0.173113	38.5168	0.0963131	1		1	0	0	0	0	0	0
172	BK95023	BK	650	old	C	C4	A	2018-12-01	m		13	4	4	27.9	2.4	1.9425	0.719073	0.637247	0.0211	99.4061	1.83341	0.116522	38.4547	0.076312	1		1	0	0	0	0	0	0
173	BK95693	BK	632	old	C	C1	A	2018-12-01	m		13	4	5	26.7	5.4	2.0414	0.767121	0.678133	0.0283	99.4061	3.47367	0.207457	36.4035	0.0872262	1		1	0	0	0	0	0	0
174	BN07133	BN	105	young	A	A2	A	2018-12-01	m		13	4	6	28.4	3.3	2.0682	0.760903	0.685929	0.044	99.4061	1.82768	0.107914	38.1876	0.082112	1		1	0	0	0	0	0	0
176	BK94735	BK	654	old	A	A4	A	2018-12-01	m		13	4	8	32.9	3.3	2.1243	0.717507	0.696601	0.0398	99.4061	1.84077	0.107022	38.1584	0.0844369	1		1	0	0	0	0	0	0
177	BK95691	BK	633	old	A	A3	A	2018-12-02	a		28	4	1	32.8	3.1	1.2234	0.703122	0.399663	0.015	98.5041	1.64889	0.167091	37.0919	0.13456	1		1	0	0	0	0	0	0
178	BN07037	BN	106	young	A	A2	A	2018-12-02	a		28	4	2	23.9	2.4	1.0139	0.738732	0.33433	0.0204	98.5041	1.16661	0.14132	37.8536	0.102897	1		1	0	0	0	0	0	0
179	BN07156	BN	106	young	C	C2	A	2018-12-02	a		28	4	3	21.7	1.6	0.9859	0.82341	0.332283	0.0215	98.5041	1.14398	0.139433	37.63	0.102378	1		1	0	0	0	0	0	0
180	BK96565	BK	614	old	C	C3	A	2018-12-02	a		28	4	6	23.1	1.9	1.0002	0.661268	0.323144	0.0191	98.5041	1.32998	0.166688	37.7278	0.102818	1		1	0	0	0	0	0	0
181	BK95118	BK	640	old	A	A2	A	2018-12-02	a		28	4	7	29	3.1	1.134	0.727249	0.372812	0.0238	98.5041	1.61095	0.175004	37.7441	0.116378	1		1	0	0	0	0	0	0
182	BN07344	BN	105	young	A	A3	A	2018-12-02	a		28	4	8	30.1	2.2	1.1435	0.908789	0.393802	0.0549	98.5041	1.57591	0.162073	37.3203	0.122689	1		1	0	0	0	0	0	0
183	BK95703	BK	633	old	C	C1	A	2018-12-02	a		28	4	4	30.2	3	1.2883	0.758364	0.42699	0.0149	98.5041	1.85764	0.176197	37.9577	0.129378	1		1	0	0	0	0	0	0
184	BN07376	BN	105	young	C	C4	A	2018-12-02	a		28	4	5	19.5	2.2	0.9864	0.708333	0.322682	0.0192	98.5041	1.33822	0.167961	37.969	0.098947	1		1	0	0	0	0	0	0
185	BN07087	BN	106	young	A	A4	A	2018-12-02	m		26	4	1	27	1.5	1.2163	0.780071	0.405399	0.0364	98.9109	1.6195	0.161791	37.7559	0.103463	1		1	0	0	0	0	0	0
186	BN07367	BN	105	young	C	C2	A	2018-12-02	m		26	4	2	23.4	2.9	1.0616	0.741899	0.350349	0.0226	98.9109	1.34995	0.156053	#N/A	#N/A	1	no data from temp logger	1	0	m	m	0	m	m
187	BK95007	BK	652	old	C	C3	A	2018-12-02	m		26	4	3	22.7	1.8	1.053	0.678917	0.341803	0.0195	98.9109	1.12376	0.133154	37.1959	0.0940521	1		1	0	0	0	0	0	0
188	BK94800	BK	655	old	A	A3	A	2018-12-02	m		26	4	4	28.7	4.3	1.2137	0.68699	0.394809	0.0192	98.9109	1.4693	0.150723	37.4687	0.105827	1		1	0	0	0	0	0	0
189	BN07078	BN	106	young	A	A1	A	2018-12-02	m		26	4	5	21	2.2	1.2918	0.698638	0.421509	0.0211	98.9109	2.20127	0.211505	37.1353	0.11601	1		1	0	0	0	0	0	0
190	BK94316	BK	658	old	A	A1	A	2018-12-02	m		26	4	6	28.5	3.9	1.357	0.710906	0.444217	0.0257	98.9109	3.58075	0.326463	38.4086	0.10936	1		1	0	0	0	0	0	0
191	BK95396	BK	637	old	C	C2	A	2018-12-02	m		26	4	7	30.5	1.2	1.2407	0.707746	0.405808	0.0554	98.9109	1.91326	0.190945	37.7607	0.105495	1		1	0	0	0	0	0	0
192	BN06964	BN	106	young	C	C4	A	2018-12-02	m		26	4	8	22.3	1.5	0.9636	0.756019	0.319178	0.0409	98.9109	1.49556	0.189769	37.2952	0.0853109	1		1	0	0	0	0	0	0
193	BN07365	BN	106	young	C	C1	A	2018-12-03	a		17	5	1	17.5	1.6	1.3888	0.677923	0.450684	0.0203	98.087	1.72719	0.155211	38.2882	0.065238	1		1	0	0	0	0	0	0
194	BK94621	BK	657	old	A	A4	A	2018-12-03	a		17	5	2	30.3	5.2	2.0218	0.700514	0.660032	0.0227	98.087	4.44844	0.272959	36.1659	0.105489	1		1	0	0	0	0	0	0
195	BK94524	BK	658	old	C	C4	A	2018-12-03	a		17	5	3	23.4	2.2	1.5326	0.70736	0.501232	0.0228	98.087	1.05174	0.0849815	37.73	0.0739315	1		1	0	0	0	0	0	0
196	BN06921	BN	108	young	A	A2	A	2018-12-03	a		17	5	4	25.8	4.1	2.0713	0.726355	0.680798	0.0319	98.087	4.55177	0.27078	39.4062	0.0924432	1		1	0	0	0	0	0	0
197	BN07170	BN	107	young	C	C3	A	2018-12-03	a		17	5	5	21.1	1.7	1.6395	0.680756	0.532439	0.0183	98.087	1.4982	0.113961	38.078	0.0777826	1		1	0	0	0	0	0	0
198	BK95776	BK	633	old	C	C2	A	2018-12-03	a		17	5	6	30	1.3	1.9011	0.716848	0.623301	0.0166	98.087	2.98483	0.193944	37.1879	0.0941703	1		1	0	0	0	0	0	0
199	BK94720	BK	657	old	A	A2	A	2018-12-03	a		17	5	7	29.4	4.1	1.8452	0.697377	0.601881	0.0209	98.087	1.98008	0.133238	36.8937	0.0927528	1		1	0	0	0	0	0	0
200	BN07122	BN	107	young	A	A4	A	2018-12-03	a		17	5	8	27	2.9	1.6387	0.716055	0.537158	0.044	98.087	2.05477	0.154923	37.189	0.081168	1		1	0	0	0	0	0	0
201	BK95608	BK	635	old	C	C1	A	2018-12-03	m		23	5	1	32.4	2.9	1.6352	0.700465	0.533816	0.0183	98.2221	2.59163	0.196624	38.0438	0.108696	1		1	0	0	0	0	0	0
202	BN06945	BN	107	young	A	A4	A	2018-12-03	m		23	5	2	31.1	3.6	1.6274	0.722564	0.534365	0.0182	98.2221	1.56857	0.118883	37.1958	0.114639	1		1	0	0	0	0	0	0
203	BK94435	BK	658	old	A	A3	A	2018-12-03	m		23	5	3	31.8	4.3	1.4105	0.641829	0.453344	0.0192	98.2221	2.17747	0.194527	38.0361	0.0938076	1		1	0	0	0	0	0	0
204	BN06935	BN	107	young	C	C1	A	2018-12-03	m		23	5	4	18.9	1.8	1.1534	0.699931	0.376478	0.0192	98.2221	1.27286	0.136929	37.5445	0.0793014	1		1	0	0	0	0	0	0
205	BK94492	BK	658	old	A	A1	A	2018-12-03	m		23	5	5	24.2	1.9	1.3842	0.752131	0.458032	0.0291	98.2221	2.01006	0.177733	39.091	0.0860232	1		1	0	0	0	0	0	0
206	BK95753	BK	634	old	C	C3	A	2018-12-03	m		23	5	6	27.1	2.3	1.375	0.701673	0.449016	0.0214	98.2221	1.9264	0.173756	37.8476	0.0926077	1		1	0	0	0	0	0	0
207	BN07066	BN	107	young	A	A1	A	2018-12-03	m		23	5	7	23	0.9	1.4433	0.762974	0.478935	0.02	98.2221	1.38515	0.117132	37.5045	0.0995074	1		1	0	0	0	0	0	0
208	BN06926	BN	108	young	C	C3	A	2018-12-03	m		23	5	8	17.5	1.1	1.0522	0.696065	0.343096	0.0393	98.2221	1.31372	0.155075	38.0673	0.0698334	1		1	0	0	0	0	0	0
210	BK94453	BK	659	old	C	C2	A	2018-12-04	a		28	5	2	25.1	1.3	1.0056	0.707339	0.328876	0.0209	98.7521	1.01355	0.124815	36.8614	0.113481	1		1	0	0	0	0	0	0
211	BN07118	BN	108	young	A	A3	A	2018-12-04	a		28	5	3	27.7	3	1.1391	0.723203	0.374092	0.0173	98.7521	1.2963	0.140341	37.5848	0.118845	1		1	0	0	0	0	0	0
212	BN07056	BN	108	young	C	C4	A	2018-12-04	a		28	5	4	19.8	1.4	0.9609	0.687168	0.312589	0.0177	98.7521	1.89183	0.245111	38.7464	0.0894157	1		1	0	0	0	0	0	0
213	BK94584	BK	659	old	A	A4	A	2018-12-04	a		28	5	5	34.4	3.3	1.4449	0.710499	0.47294	0.0249	98.7521	1.91943	0.164369	36.5686	0.168628	1		1	0	0	0	0	0	0
214	BN07237	BN	107	young	C	C1	A	2018-12-04	a		28	5	6	23.6	2.8	1.0527	0.719958	0.345424	0.018	98.7521	1.79383	0.210322	37.7127	0.108384	1		1	0	0	0	0	0	0
215	BK94652	BK	658	old	A	A1	A	2018-12-04	a		28	5	7	30.7	3.7	1.5858	0.741834	0.523336	0.0217	98.7521	2.2146	0.171384	37.6324	0.164632	1		1	0	0	0	0	0	0
216	BK96706	BK	626	old	C	C4	A	2018-12-04	a		28	5	8	34.5	2.5	1.3218	0.759949	0.438273	0.0301	98.7521	1.4705	0.135886	37.7496	0.135575	1		1	0	0	0	0	0	0
217	BK94149	BK	662	old	A	A2	A	2018-12-04	m		26	5	1	29.3	3.2	1.2751	0.692887	0.415429	0.0203	98.3784	2.03997	0.198876	37.4678	0.11119	1		1	0	0	0	0	0	0
218	BN07076	BN	108	young	C	C3	A	2018-12-04	m		26	5	2	18.2	1.4	0.9727	0.679038	0.315747	0.0185	98.3784	1.29019	0.165489	38.0829	0.0805023	1		1	0	0	0	0	0	0
219	BN07061	BN	108	young	A	A1	A	2018-12-04	m		26	5	3	24.7	2.5	1.3715	0.716806	0.44966	0.0187	98.3784	2.13762	0.192531	37.5864	0.118372	1		1	0	0	0	0	0	0
220	BK95023	BK	653	old	C	C4	A	2018-12-04	m		26	5	4	27.8	1.6	1.1164	0.7268	0.366983	0.0164	98.3784	1.27371	0.140565	37.7792	0.0947776	1		1	0	0	0	0	0	0
221	BK95693	BK	635	old	C	C1	A	2018-12-04	m		26	5	5	26.1	4.5	1.2174	0.71012	0.398436	0.0238	98.3784	2.73236	0.277737	36.8833	0.11186	1		1	0	0	0	0	0	0
222	BN07133	BN	108	young	A	A2	A	2018-12-04	m		26	5	6	27.9	1.9	1.3873	0.811432	0.466138	0.0254	98.3784	2.91465	0.253237	37.7697	0.117871	1		1	0	0	0	0	0	0
223	BN06952	BN	108	young	C	C2	A	2018-12-04	m		26	5	7	23.4	1.9	1.2092	0.701786	0.394885	0.0119	98.3784	1.79111	0.183699	38.0583	0.10028	1		1	0	0	0	0	0	0
224	BK94735	BK	657	old	A	A4	A	2018-12-04	m		26	5	8	32.4	2.4	1.3923	0.776629	0.463648	0.0391	98.3784	1.81301	0.158368	37.7916	0.118075	1		1	0	0	0	0	0	0
225	BK95691	BK	636	old	A	A3	A	2018-12-05	a		26	5	1	32.7	3.8	1.3399	0.720949	0.439777	0.0184	100.26	2.06251	0.189941	37.4295	0.117231	1		1	0	0	0	0	0	0
227	BN07156	BN	109	young	C	C2	A	2018-12-05	a		26	5	3	21.9	1.4	1.054	0.702846	0.344298	0.0195	100.26	1.20608	0.141872	37.9674	0.0880723	1		1	0	0	0	0	0	0
228	BK95703	BK	636	old	C	C1	A	2018-12-05	a		26	5	4	30.4	3.3	1.3926	0.756283	0.461309	0.0221	100.26	1.29059	0.113306	37.8481	0.117538	1		1	0	0	0	0	0	0
229	BN07376	BN	108	young	C	C4	A	2018-12-05	a		26	5	5	20.4	2.6	0.9518	0.656756	0.307138	0.0212	100.26	1.2081	0.159304	37.5314	0.08254	1		1	0	0	0	0	0	0
230	BK96565	BK	617	old	C	C3	A	2018-12-05	a		26	5	6	23	1.7	0.9754	0.691409	0.317662	0.0206	100.26	1.26997	0.161913	37.6087	0.0840233	1		1	0	0	0	0	0	0
231	BK95118	BK	643	old	A	A2	A	2018-12-05	a		26	5	7	27.9	2	1.2967	0.811213	0.435672	0.013	100.26	1.5006	0.139496	37.8831	0.109122	1		1	0	0	0	0	0	0
232	BN07344	BN	108	young	A	A3	A	2018-12-05	a		26	5	8	29.5	1.8	1.3841	0.773933	0.460596	0.0365	100.26	1.37756	0.121129	37.7076	0.118222	1		1	0	0	0	0	0	0
233	BN07087	BN	109	young	A	A4	A	2018-12-05	m		28	5	1	30	3.4	1.2279	0.694601	0.400232	0.0289	100.216	2.18571	0.221174	37.5375	0.128744	1		1	0	0	0	0	0	0
234	BN07367	BN	108	young	C	C2	A	2018-12-05	m		28	5	2	23.1	1.7	1.0807	0.781993	0.360381	0.0158	100.216	2.17352	0.244262	37.7444	0.110904	1		1	0	0	0	0	0	0
235	BK95007	BK	655	old	C	C3	A	2018-12-05	m		28	5	3	23.6	2.5	1.0563	0.69147	0.344015	0.018	100.216	1.53382	0.180573	37.3833	0.112573	1		1	0	0	0	0	0	0
236	BK94800	BK	658	old	A	A3	A	2018-12-05	m		28	5	4	28.9	3.8	1.0742	0.742785	0.354589	0.019	100.216	1.36177	0.155537	37.5282	0.112739	1		1	0	0	0	0	0	0
237	BN07078	BN	109	young	A	A1	A	2018-12-05	m		28	5	5	20.9	2.5	1.3932	0.688702	0.453404	0.018	100.216	4.54833	0.406276	37.4932	0.146758	1		1	0	0	0	0	0	0
238	BK94316	BK	661	old	A	A1	A	2018-12-05	m		28	5	6	29.7	5	1.306	0.726876	0.429317	0.0256	100.216	3.5265	0.332676	38.2196	0.127793	1		1	0	0	0	0	0	0
239	BK95396	BK	640	old	C	C2	A	2018-12-05	m		28	5	7	31.1	1.3	1.2089	0.799404	0.404944	0.018	100.216	1.28207	0.128224	37.4222	0.128304	1		1	0	0	0	0	0	0
240	BN06964	BN	109	young	C	C4	A	2018-12-05	m		28	5	8	22.1	1.6	0.9053	0.781288	0.301836	0.0425	100.216	1.29663	0.17398	37.2952	0.0973947	1		1	0	0	0	0	0	0
241	BN07365	BN	109	young	C	C1	A	2018-12-06	a		26	6	1	17.2	0.8	0.974	0.739117	0.321206	0.0177	99.6698	1.14339	0.144166	37.872	0.0820421	1		1	0	0	0	0	0	0
242	BK94621	BK	660	old	A	A4	A	2018-12-06	a		26	6	2	29.1	3.1	1.3361	0.754734	0.442415	0.0217	99.6698	6.68223	0.611711	37.1252	0.120097	1		1	0	0	0	0	0	0
243	BK94524	BK	661	old	C	C4	A	2018-12-06	a		26	6	3	23.2	2.1	1.0353	0.723558	0.340035	0.0156	99.6698	1.26335	0.150471	37.6213	0.0890863	1		1	0	0	0	0	0	0
244	BN06921	BN	111	young	A	A2	A	2018-12-06	a		26	6	4	26	3.8	1.4305	0.767494	0.475244	0.0265	99.6698	3.46043	0.294895	38.1876	0.117373	1		1	0	0	0	0	0	0
245	BN07170	BN	110	young	C	C3	A	2018-12-06	a		26	6	5	21.5	1.6	1.1243	0.663524	0.363457	0.0158	99.6698	1.42449	0.158731	37.664	0.0963908	1		1	0	0	0	0	0	0
247	BK94720	BK	660	old	A	A2	A	2018-12-06	a		26	6	7	28.2	2.5	1.3013	0.710367	0.425923	0.0167	99.6698	1.79896	0.171059	37.0618	0.117639	1		1	0	0	0	0	0	0
248	BN07122	BN	110	young	A	A4	A	2018-12-06	a		26	6	8	26.6	2.6	1.3287	0.710394	0.434894	0.042	99.6698	1.44688	0.134743	36.5954	0.125403	1		1	0	0	0	0	0	0
249	BK95608	BK	638	old	C	C1	A	2018-12-06	m		28	6	1	31.7	1.7	1.2929	0.668652	0.418532	0.0199	99.9091	2.24632	0.217369	37.6375	0.134153	1		1	0	0	0	0	0	0
250	BN06945	BN	110	young	A	A4	A	2018-12-06	m		28	6	2	29.4	2	1.3914	0.727325	0.457444	0.0135	99.9091	1.61374	0.142873	38.0003	0.139136	1		1	0	0	0	0	0	0
251	BK94435	BK	661	old	A	A3	A	2018-12-06	m		28	6	3	31.1	3.8	1.2069	0.65341	0.389109	0.0222	99.9091	3.48217	0.362438	37.8087	0.123044	1		1	0	0	0	0	0	0
252	BN06935	BN	110	young	C	C1	A	2018-12-06	m		28	6	4	19	1.4	0.9378	0.736724	0.309075	0.0187	99.9091	1.065	0.139553	37.435	0.0993961	1		1	0	0	0	0	0	0
253	BK94492	BK	661	old	A	A1	A	2018-12-06	m		28	6	5	24.2	2.8	1.2068	0.649403	0.38866	0.0255	99.9091	2.36132	0.24606	38.8727	0.110994	1		1	0	0	0	0	0	0
254	BK95753	BK	637	old	C	C3	A	2018-12-06	m		28	6	6	25.9	0.9	1.0566	0.720897	0.346789	0.0219	99.9091	1.30915	0.15289	37.7384	0.108499	1		1	0	0	0	0	0	0
255	BN07066	BN	110	young	A	A1	A	2018-12-06	m		28	6	7	23.7	1.3	1.1146	0.739817	0.36764	0.016	99.9091	1.55685	0.171506	37.2868	0.12002	1		1	0	0	0	0	0	0
256	BN06926	BN	111	young	C	C3	A	2018-12-06	m		28	6	8	18.5	1.7	0.8842	0.649514	0.284773	0.0352	99.9091	1.65683	0.235632	37.7318	0.0908563	1		1	0	0	0	0	0	0
258	BK94453	BK	662	old	C	C2	A	2018-12-07	a		13	6	2	25	2.2	1.8416	0.718506	0.604056	0.0345	98.4782	1.71411	0.114925	38.073	0.0734495	1		1	0	0	0	0	0	0
259	BN07118	BN	111	young	A	A3	A	2018-12-07	a		13	6	3	27.5	2.7	1.866	0.699143	0.60895	0.0214	98.4782	1.08539	0.0721869	37.1412	0.0772951	1		1	0	0	0	0	0	0
260	BN07056	BN	111	young	C	C4	A	2018-12-07	a		13	6	4	19.8	1.5	1.7436	0.695343	0.568435	0.0174	98.4782	1.90525	0.135746	38.8853	0.0673588	1		1	0	0	0	0	0	0
261	BK94584	BK	662	old	A	A4	A	2018-12-07	a		13	6	5	33.7	3.6	2.2296	0.695999	0.727003	0.0224	98.4782	2.85831	0.159231	37.8702	0.0896496	1		1	0	0	0	0	0	0
262	BN07237	BN	110	young	C	C1	A	2018-12-07	a		13	6	6	22.8	1.9	1.9676	0.708172	0.643635	0.0151	98.4782	1.6778	0.105573	38.2998	0.0777713	1		1	0	0	0	0	0	0
263	BK94652	BK	661	old	A	A1	A	2018-12-07	a		13	6	7	30.3	3.6	2.3128	0.66854	0.748667	0.0564	98.4782	3.50215	0.189453	38.7308	0.0898847	1		1	0	0	0	0	0	0
264	BK96706	BK	629	old	C	C4	A	2018-12-07	a		13	6	8	34.5	3.1	2.1664	0.706518	0.708357	0.0496	98.4782	2.5759	0.147276	38.1966	0.0859799	1		1	0	0	0	0	0	0
265	BK94149	BK	665	old	A	A2	A	2018-12-07	m		23	6	1	29.3	3.8	1.2022	0.698386	0.392247	0.0234	98.8749	2.58642	0.267052	37.6966	0.0818011	1		1	0	0	0	0	0	0
266	BN07076	BN	111	young	C	C3	A	2018-12-07	m		23	6	2	18.2	1.5	1.1141	0.733327	0.366853	0.0198	98.8749	2.62357	0.289638	38.6096	0.0713729	1		1	0	0	0	0	0	0
268	BK95023	BK	656	old	C	C4	A	2018-12-07	m		23	6	4	27.9	1.8	1.4505	0.759738	0.48092	0.0297	98.8749	1.5931	0.134161	37.1136	0.102774	1		1	0	0	0	0	0	0
269	BK95693	BK	638	old	C	C1	A	2018-12-07	m		23	6	5	27.3	5.2	1.3521	0.740995	0.446114	0.0357	98.8749	3.81536	0.346374	36.4355	0.100636	1		1	0	0	0	0	0	0
270	BN07133	BN	111	young	A	A2	A	2018-12-07	m		23	6	6	28	1.9	1.4474	0.763783	0.480396	0.0217	98.8749	1.50688	0.127038	37.8791	0.0972774	1		1	0	0	0	0	0	0
271	BN06952	BN	111	young	C	C2	A	2018-12-07	m		23	6	7	23.7	2.4	1.6495	0.691179	0.537167	0.0273	98.8749	4.28672	0.3232	39.5006	0.0999658	1		1	0	0	0	0	0	0
272	BK94735	BK	660	old	A	A4	A	2018-12-07	m		23	6	8	32.2	2.7	1.5579	0.795366	0.521306	0.0401	98.8749	1.6962	0.131777	37.167	0.109966	1		1	0	0	0	0	0	0
273	BK95691	BK	639	old	A	A3	A	2018-12-08	a		23	6	1	32.5	3.6	1.5234	0.685834	0.495401	0.027	98.2485	2.02584	0.165616	37.8665	0.102472	1		1	0	0	0	0	0	0
274	BN07037	BN	112	young	A	A2	A	2018-12-08	a		23	6	2	23	1.8	1.3875	0.716541	0.454874	0.0144	98.2485	1.37113	0.122079	37.9429	0.0928537	1		1	0	0	0	0	0	0
275	BN07156	BN	112	young	C	C2	A	2018-12-08	a		23	6	3	21.8	1.5	1.1459	0.680164	0.372081	0.0225	98.2485	1.82792	0.198964	38.295	0.07492	1		1	0	0	0	0	0	0
276	BK95703	BK	639	old	C	C1	A	2018-12-08	a		23	6	4	30.1	3.5	1.4748	0.778817	0.491399	0.0189	98.2485	1.78406	0.147038	37.9577	0.0985983	1		1	0	0	0	0	0	0
277	BN07376	BN	111	young	C	C4	A	2018-12-08	a		23	6	5	23	4.6	1.0746	0.732738	0.353792	0.0192	98.2485	2.51235	0.287599	37.8596	0.072317	1		1	0	0	0	0	0	0
278	BK96565	BK	620	old	C	C3	A	2018-12-08	a		23	6	6	22.4	1.2	1.2496	0.672535	0.404932	0.0186	98.2485	1.86186	0.186217	37.7278	0.0848462	1		1	0	0	0	0	0	0
279	BK95118	BK	646	old	A	A2	A	2018-12-08	a		23	6	7	27.1	0.8	1.5739	0.722092	0.516734	0.0229	98.2485	1.43968	0.112838	37.7441	0.106748	1		1	0	0	0	0	0	0
280	BN07344	BN	111	young	A	A3	A	2018-12-08	a		23	6	8	28.9	1.6	1.5408	0.701778	0.503173	0.0437	98.2485	1.37237	0.110461	37.9857	0.102818	1		1	0	0	0	0	0	0
281	BN07087	BN	112	young	A	A4	A	2018-12-08	m		17	6	1	29.4	3	2.0912	0.740101	0.689813	0.0555	98.2283	2.8115	0.165068	38.1429	0.0989078	1		1	0	0	0	0	0	0
282	BN07367	BN	111	young	C	C2	A	2018-12-08	m		17	6	2	23.5	3	1.5645	0.6969	0.510256	0.0183	98.2283	2.14137	0.169965	#N/A	#N/A	1	no data from temp logger	1	0	m	m	0	m	m
283	BK95007	BK	658	old	C	C3	A	2018-12-08	m		17	6	3	23.6	2.2	1.5673	0.687041	0.50984	0.0227	98.2283	1.26865	0.100777	37.2748	0.0773029	1		1	0	0	0	0	0	0
285	BN07078	BN	112	young	A	A1	A	2018-12-08	m		17	6	5	20.5	2.3	1.7774	0.667717	0.575229	0.0181	98.2283	3.70847	0.261102	37.3774	0.087224	1		1	0	0	0	0	0	0
286	BK94316	BK	664	old	A	A1	A	2018-12-08	m		17	6	6	28.7	3.4	2.041	0.716854	0.66917	0.0486	98.2283	3.2945	0.199392	38.2992	0.0958252	1		1	0	0	0	0	0	0
287	BK95396	BK	643	old	C	C2	A	2018-12-08	m		17	6	7	31.6	1.6	1.7403	0.685801	0.56593	0.0337	98.2283	1.99883	0.143044	36.9841	0.0870844	1		1	0	0	0	0	0	0
288	BN06964	BN	112	young	C	C4	A	2018-12-08	m		17	6	8	22.4	2.6	2.0036	0.760731	0.664474	0.0443	98.2283	2.50979	0.152973	38.5094	0.0931501	1		1	0	0	0	0	0	0
289	BN07365	BN	118	young	C	C1	A	2018-12-15	m	m_1	32	7	5	18	1.6	0.7631	0.775652	0.254055	0.0166	99.9048	1.70472	0.271757	37.7629	0.132415	1		1	0	0	0	0	0	0
290	BK94621	BK	669	old	A	A4	A	2018-12-15	m	m_1	32	7	8	30.1	3.8	1.2175	0.857248	0.413886	0.0418	99.9048	3.25022	0.318044	39.8052	0.155986	1		1	0	0	0	0	0	0
291	BK94524	BK	670	old	C	C4	A	2018-12-15	m	m_2	32	7	5	22.9	1	0.8517	0.882353	0.291373	0.0184	99.7997	1.8735	0.26041	37.9572	0.142969	1		1	0	0	0	0	0	0
292	BN06921	BN	120	young	A	A2	A	2018-12-15	m	m_2	32	7	8	24.8	1.5	1.0707	0.761138	0.355125	0.02335	99.7997	1.90399	0.21714	38.0787	0.176141	1		1	0	0	0	0	0	0
293	BN07170	BN	119	young	C	C3	A	2018-12-15	a	a_1	32	7	5	22	0.4	0.8272	0.740691	0.272906	0.0156	99.7098	1.29089	0.191571	37.0923	0.162443	1		1	0	0	0	0	0	0
294	BK95776	BK	645	old	C	C2	A	2018-12-15	a	a_1	32	7	8	30.6	1.2	0.915	0.71235	0.299641	0.0167	99.7098	1.64296	0.222066	37.5264	0.165568	1		1	0	0	0	0	0	0
295	BK94720	BK	669	old	A	A2	A	2018-12-15	a	a_2	32	7	5	28.2	1.2	1.0464	0.815463	0.351957	0.0211	99.6749	1.87232	0.215449	37.9415	0.176118	1		1	0	0	0	0	0	0
296	BN07122	BN	119	young	A	A4	A	2018-12-15	a	a_2	32	7	8	26.1	0.5	1.0881	0.898539	0.373763	0.017	99.6749	1.95701	0.212056	37.7826	0.188168	1		1	0	0	0	0	0	0
297	BK95608	BK	646	old	C	C1	A	2018-12-14	m	m_1	32	7	5	32.6	2.9	1.4864	0.75767	0.492558	0.0262	99.8271	4.75072	0.390622	39.5996	0.195588	1		1	1	0	0	0	0	0
298	BN06945	BN	118	young	A	A4	A	2018-12-14	m	m_1	32	7	8	30	2.2	1.666	0.740336	0.549588	0.0458	99.8271	2.30093	0.169559	39.6092	0.218946	1		1	1	0	0	0	0	0
299	BK94435	BK	669	old	A	A3	A	2018-12-14	m	m_2	32	7	5	31.8	1.9	1.1045	0.76804	0.366991	0.0235	99.8179	2.20621	0.24347	38.5898	0.167608	1		1	0	0	0	0	0	0
300	BN06935	BN	118	young	C	C1	A	2018-12-14	m	m_2	32	7	8	18.4	1.1	0.6679	0.666866	0.216107	0.0564	99.8179	1.18548	0.222167	37.7935	0.115285	1		1	0	0	0	0	0	0
301	BK94492	BK	669	old	A	A1	A	2018-12-14	a	a_1	32	7	5	25.1	1.6	0.9655	0.833454	0.326242	0.021	99.8436	2.12177	0.263399	38.0986	0.158316	1		1	0	0	0	0	0	0
302	BK95753	BK	645	old	C	C3	A	2018-12-14	a	a_1	32	7	8	26	0.6	0.8679	0.802627	0.29096	0.0159	99.8436	1.63003	0.226892	37.6192	0.154452	1		1	0	0	0	0	0	0
303	BN07066	BN	118	young	A	A1	A	2018-12-14	a	a_2	32	7	5	25.3	1.3	1.1036	0.833001	0.372863	0.0168	99.8852	1.69403	0.184004	38.6125	0.166896	1		1	0	0	0	0	0	0
304	BN06926	BN	119	young	C	C3	A	2018-12-14	a	a_2	32	7	8	18.3	0.6	0.7922	0.681394	0.257316	0.0146	99.8852	1.17359	0.184716	37.9588	0.132947	1		1	0	0	0	0	0	0
306	BK94453	BK	672	old	C	C2	A	2018-12-17	m	m_1	32	7	8	25.6	0.7	0.9001	0.781691	0.300133	0.0183	99.5987	1.45886	0.196858	37.6559	0.159144	1		1	0	0	0	0	0	0
307	BN07118	BN	121	young	A	A3	A	2018-12-17	m	m_2	32	7	5	26.4	1	1.0284	0.746208	0.339773	0.0212	99.6027	1.90066	0.226553	37.6932	0.180637	1		1	0	0	0	0	0	0
308	BN07056	BN	121	young	C	C4	A	2018-12-17	m	m_2	32	7	8	19.2	0.5	0.6933	0.74268	0.228849	0.0167	99.6027	1.18287	0.209336	37.7448	0.120682	1		1	0	0	0	0	0	0
309	BK94584	BK	672	old	A	A4	A	2018-12-17	a	a_1	32	7	5	34.7	1.7	1.4112	0.947421	0.490686	0.0359	99.6522	3.41192	0.281612	38.7273	0.209772	1		1	0	0	0	0	0	0
312	BK96706	BK	639	old	C	C4	A	2018-12-17	a	a_2	32	7	8	33.6	1.2	0.9621	0.987839	0.337877	0.0243	99.7631	1.60749	0.192684	38.1966	0.155263	1		1	0	0	0	0	0	0
313	BK94149	BK	674	old	A	A2	A	2018-12-16	m	m_1	32	7	5	29.6	1.9	1.0695	0.756428	0.354293	0.0247	99.2887	2.49615	0.28534	39.1295	0.150012	1		1	0	0	0	0	0	0
314	BN07076	BN	120	young	C	C3	A	2018-12-16	m	m_1	32	7	8	18.6	0.5	0.6736	0.737233	0.222031	0.0142	99.2887	1.1137	0.203146	37.2283	0.128838	1		1	0	0	0	0	0	0
315	BN07061	BN	120	young	A	A1	A	2018-12-16	m	m_2	32	7	5	25.5	1.7	0.9737	0.746431	0.32172	0.0175	99.2307	1.7696	0.222768	37.3983	0.180372	1		1	0	0	0	0	0	0
316	BK95023	BK	665	old	C	C4	A	2018-12-16	m	m_2	32	7	8	27.6	0.6	0.9689	0.748374	0.320296	0.0171	99.2307	1.16728	0.147598	37.8884	0.164543	1		1	0	0	0	0	0	0
317	BK95693	BK	647	old	C	C1	A	2018-12-16	a	a_1	32	7	5	24.3	2.8	0.8784	0.807491	0.294848	0.0275	99.2123	1.50429	0.206628	36.8833	0.17988	1		1	0	0	0	0	0	0
319	BN06952	BN	120	young	C	C2	A	2018-12-16	a	a_2	32	7	5	23.8	1.1	0.7996	0.773137	0.266033	0.012	99.2826	1.33439	0.203144	37.9389	0.134637	1		1	0	0	0	0	0	0
320	BK94735	BK	669	old	A	A4	A	2018-12-16	a	a_2	32	7	8	31.5	1.3	1.2801	0.848215	0.434171	0.019	99.2826	2.18268	0.203603	38.5153	0.196475	1		1	0	0	0	0	0	0
325	BN07376	BN	123	young	C	C4	A	2018-12-20	m	m_1	32	7	5	22	1.5	0.8679	0.689596	0.282517	0.0187	99.3736	1.2479	0.178892	37.3921	0.160956	1		1	0	0	0	0	0	0
326	BK96565	BK	632	old	C	C3	A	2018-12-20	m	m_1	32	7	8	22.6	1.1	0.7808	0.705686	0.255246	0.0171	99.3736	1.22429	0.194259	37.1718	0.150973	1		1	0	0	0	0	0	0
327	BK95118	BK	659	old	A	A2	A	2018-12-21	m	m_2	32	7	5	28.5	2.3	1.1552	0.791032	0.386123	0.0258	99.2317	2.62865	0.275715	40.2751	0.139599	1		1	0	0	0	0	0	0
328	BN07344	BN	124	young	A	A3	A	2018-12-21	m	m_2	32	7	8	30.8	1.3	1.0816	0.723095	0.355199	0.0153	99.2317	1.64314	0.187352	37.8665	0.184368	1		1	0	0	0	0	0	0
329	BN07087	BN	122	young	A	A4	A	2018-12-18	m	m_1	32	7	5	28.4	0.5	1.0917	0.783915	0.36423	0.0165	100.256	1.87836	0.208862	38.2025	0.176011	1		1	0	0	0	0	0	0
330	BN07367	BN	121	young	C	C2	A	2018-12-18	m	m_1	32	7	8	25	1.3	0.874	0.738444	0.288177	0.04	100.256	1.63404	0.229646	#N/A	#N/A	1	no data from temp logger	1	0	m	m	0	m	m
331	BK95007	BK	668	old	C	C3	A	2018-12-18	m	m_2	32	7	5	23.4	0.4	0.9373	0.743092	0.309423	0.015	100.218	1.50847	0.197442	37.2748	0.177694	1		1	0	0	0	0	0	0
332	BK94800	BK	671	old	A	A3	A	2018-12-18	m	m_2	32	7	8	28.8	2.9	1.0511	0.744078	0.347081	0.0114	100.218	1.68596	0.19673	38.8585	0.153254	1		1	0	0	0	0	0	0
333	BN07078	BN	122	young	A	A1	A	2018-12-18	a	a_1	32	7	5	21.6	0.8	0.8532	0.836381	0.288511	0.0141	100.2	1.6271	0.228406	36.6721	0.182617	1		1	0	0	0	0	0	0
335	BK95396	BK	653	old	C	C2	A	2018-12-18	a	a_2	32	7	5	32.2	1.3	1.189	0.810765	0.39944	0.0162	100.207	1.77006	0.17947	38.0097	0.197848	1		1	0	0	0	0	0	0
336	BN06964	BN	122	young	C	C4	A	2018-12-18	a	a_2	32	7	8	22.9	1.5	0.8538	0.844226	0.28929	0.0533	100.207	1.10145	0.154201	38.0652	0.140771	1		1	0	0	0	0	0	0
337	BN08950	BN	98	young	C	C1	B	2019-01-04	a		20	1	1	18.4	1.7	1.2767	0.709955	0.417826	0.0558	99.8695	0.950077	0.0920913	37.9463	0.0711401	1		1	0	0	0	0	0	0
338	BK95751	BK	666	old	A	A4	B	2019-01-04	a		20	1	2	29.5	3.3	1.8416	0.752932	0.609513	0.0167	99.8695	2.83068	0.188089	38.1804	0.101296	1		1	0	0	0	0	0	0
339	BK97176	BK	632	old	C	C4	B	2019-01-04	a		20	1	3	29.2	2.1	1.4993	0.745415	0.495252	0.0465	99.8695	1.69794	0.138852	37.6408	0.0849906	1		1	0	0	0	0	0	0
340	BN08919	BN	99	young	A	A2	B	2019-01-04	a		20	1	4	24.6	2.6	1.462	0.78974	0.488508	0.0288	99.8695	1.42335	0.118003	38.0537	0.0809808	1		1	0	0	0	0	0	0
341	BN09223	BN	94	young	C	C3	B	2019-01-04	a		20	1	5	16.2	1.3	1.1443	0.681465	0.371689	0.0235	99.8695	2.00299	0.21825	38.5179	0.0617941	1		1	0	0	0	0	0	0
342	BK96136	BK	656	old	C	C2	B	2019-01-04	a		20	1	6	23.3	1.9	1.2854	0.702583	0.419857	0.0133	99.8695	2.41274	0.232736	38.0718	0.0711273	1		1	0	0	0	0	0	0
343	BK95544	BK	668	old	A	A2	B	2019-01-04	a		20	1	7	22.5	2.9	1.4005	0.760086	0.464384	0.0494	99.8695	2.75436	0.240214	38.618	0.075223	1		1	0	0	0	0	0	0
345	BK96425	BK	649	old	C	C1	B	2019-01-04	m		20	1	1	27.9	3.8	1.5461	0.714572	0.506607	0.0146	100.191	2.58439	0.206606	37.8235	0.0867449	1		1	0	0	0	0	0	0
346	BN08910	BN	99	young	A	A4	B	2019-01-04	m		20	1	2	25.4	1.8	1.4805	0.688551	0.481796	0.0148	100.191	1.80562	0.151781	37.8665	0.0828645	1		1	0	0	0	0	0	0
347	BK94338	BK	691	old	A	A3	B	2019-01-04	m		20	1	3	26.6	2.6	2.1023	0.783713	0.701366	0.0551	100.191	3.75697	0.216944	39.4443	0.108119	1		1	0	0	0	0	0	0
348	BN09124	BN	95	young	C	C1	B	2019-01-04	m		20	1	4	23.5	2.6	1.4861	0.72909	0.488804	0.0508	100.191	1.37171	0.113653	38.6125	0.0798443	1		1	0	0	0	0	0	0
349	BK96152	BK	655	old	A	A1	B	2019-01-04	m		20	1	5	22.7	2.3	2.023	0.772022	0.672874	0.0301	100.191	3.85346	0.231938	37.8702	0.113205	1		1	1	0	1	1	0	0
350	BK94481	BK	690	old	C	C3	B	2019-01-04	m		20	1	6	31.2	3.3	1.6197	0.700438	0.528753	0.0299	100.191	2.49175	0.190857	38.7604	0.0863363	1		1	0	0	0	0	0	0
351	BN08764	BN	102	young	A	A1	B	2019-01-04	m		20	1	7	34.9	2.2	1.8815	0.731012	0.619169	0.0238	100.191	1.62434	0.106249	37.4177	0.108022	1		1	0	0	0	0	0	0
352	BN08753	BN	102	young	C	C3	B	2019-01-04	m		20	1	8	17.9	1.8	1.2777	0.703608	0.417455	0.0367	100.191	2.87395	0.27882	38.1643	0.0703414	1		1	0	0	0	0	0	0
353	BN09102	BN	96	young	A	A3	B	2019-01-05	a		20	1	1	26.5	2.7	1.7676	0.721147	0.580185	0.0193	98.3344	1.63673	0.114252	37.0195	0.103857	1		1	0	0	0	0	0	0
354	BK96212	BK	654	old	C	C2	B	2019-01-05	a		20	1	2	22.6	1.5	1.3751	0.693768	0.448113	0.0205	98.3344	2.75943	0.249394	37.5864	0.0781913	1		1	0	0	0	0	0	0
356	BN08969	BN	99	young	C	C4	B	2019-01-05	a		20	1	4	25.2	1.8	1.26	0.683492	0.409491	0.0137	98.3344	2.2285	0.220406	38.1735	0.0693319	1		1	0	0	0	0	0	0
357	BK97220	BK	631	old	A	A4	B	2019-01-05	a		20	1	5	32.2	3.9	1.9233	0.74341	0.634976	0.0146	98.3344	2.88336	0.183906	38.3624	0.104741	1		1	0	0	0	0	0	0
358	BN08901	BN	100	young	C	C1	B	2019-01-05	a		20	1	6	21.2	1.7	1.2844	0.683121	0.417379	0.0214	98.3344	1.17944	0.114446	37.8643	0.0718978	1		1	0	0	0	0	0	0
359	BK97093	BK	634	old	A	A1	B	2019-01-05	a		20	1	7	28.4	2.9	1.6305	0.729899	0.536413	0.0208	98.3344	4.25415	0.321195	37.3175	0.0941534	1		1	0	0	0	0	0	0
360	BK97175	BK	633	old	C	C4	B	2019-01-05	a		20	1	8	28.7	2.6	1.7149	0.741268	0.565857	0.0449	98.3344	2.88792	0.206697	38.9818	0.0903443	1		1	0	0	0	0	0	0
361	BK95114	BK	674	old	A	A2	B	2019-01-05	m		20	1	1	24.9	3.9	1.5559	0.721319	0.510721	0.0221	98.4875	2.53905	0.201346	37.8903	0.0869689	1		1	0	0	0	0	0	0
362	BN08926	BN	100	young	C	C3	B	2019-01-05	m		20	1	2	17.5	1.6	1.2845	0.721993	0.421709	0.0174	98.4875	2.02512	0.194488	38.6436	0.0688977	1		1	0	0	0	0	0	0
363	BN09115	BN	96	young	A	A1	B	2019-01-05	m		20	1	3	19.9	2	1.3297	0.747462	0.439463	0.025	98.4875	1.23224	0.11356	37.8703	0.0744086	1		1	0	0	0	0	0	0
364	BK96484	BK	649	old	C	C4	B	2019-01-05	m		20	1	4	28	2.5	1.7697	0.752105	0.58559	0.0143	98.4875	1.96865	0.136154	37.865	0.0990595	1		1	0	0	0	0	0	0
365	BK96574	BK	648	old	C	C1	B	2019-01-05	m		20	1	5	31.1	2.3	1.5646	0.713026	0.51246	0.0212	98.4875	3.27694	0.258978	38.0439	0.0867109	1		1	0	0	0	0	0	0
366	BN08893	BN	100	young	A	A2	B	2019-01-05	m		20	1	6	20.6	2.2	1.4534	0.751617	0.480866	0.0378	98.4875	1.64578	0.138613	38.4093	0.0789494	1		1	0	0	0	0	0	0
367	BN08964	BN	99	young	C	C2	B	2019-01-05	m		20	1	7	25.8	2.5	1.5996	0.699175	0.522017	0.0384	98.4875	1.74868	0.135669	37.63	0.0907318	1		1	0	0	0	0	0	0
369	BK97561	BK	621	old	A	A3	B	2019-01-06	a		20	1	1	26.3	2.9	1.3047	0.707289	0.42669	0.0139	99.7042	2.63546	0.250149	37.4967	0.0745684	1		1	0	0	0	0	0	0
371	BN09332	BN	93	young	C	C2	B	2019-01-06	a		20	1	3	23.2	1.1	1.3939	0.693952	0.454262	0.0206	99.7042	2.51583	0.2243	38.8342	0.0740091	1		1	0	0	0	0	0	0
372	BK97729	BK	609	old	C	C1	B	2019-01-06	a		20	1	4	21.8	2.4	1.3859	0.732809	0.45629	0.0259	99.7042	1.13524	0.100763	36.4788	0.084102	1		1	0	0	0	0	0	0
373	BN08931	BN	100	young	C	C4	B	2019-01-06	a		20	1	5	20.8	1.1	1.2981	0.772899	0.431862	0.0297	99.7042	1.6987	0.159304	38.1989	0.0713284	1		1	0	0	0	0	0	0
374	BK94546	BK	692	old	C	C3	B	2019-01-06	a		20	1	6	26.1	1.7	1.5297	0.743544	0.505047	0.0284	99.7042	1.64545	0.13195	37.636	0.0867375	1		1	0	0	0	0	0	0
375	BK95227	BK	673	old	A	A2	B	2019-01-06	a		20	1	7	32.6	3.7	1.8679	0.741903	0.616444	0.0167	99.7042	2.57665	0.169285	37.6016	0.106121	1		1	0	0	0	0	0	0
376	BN09060	BN	98	young	A	A3	B	2019-01-06	a		20	1	8	22.7	2.4	1.3815	0.732103	0.454757	0.0332	99.7042	1.56866	0.139702	37.469	0.0790828	1		1	0	0	0	0	0	0
377	BN08947	BN	100	young	A	A4	B	2019-01-06	m		20	1	1	26.4	2.2	1.6714	0.778808	0.556904	0.0363	99.4335	2.41472	0.175607	38.4308	0.0906852	1		1	0	0	0	0	0	0
378	BN09164	BN	97	young	C	C2	B	2019-01-06	m		20	1	2	22.1	1.7	1.4079	0.775268	0.468678	0.0194	99.4335	1.6266	0.14056	37.7384	0.0793704	1		1	0	0	0	0	0	0
379	BK97716	BK	612	old	C	C3	B	2019-01-06	m		20	1	3	27.3	2.4	1.5673	0.72711	0.515245	0.0162	99.4335	2.09339	0.164547	38.1864	0.0861798	1		1	0	0	0	0	0	0
380	BK97197	BK	632	old	A	A3	B	2019-01-06	m		20	1	4	29.1	2.5	1.7411	0.757854	0.576988	0.0233	99.4335	1.97291	0.138483	37.167	0.101421	1		1	0	0	0	0	0	0
381	BN09273	BN	95	young	A	A1	B	2019-01-06	m		20	1	5	20.6	1.9	1.4567	0.751493	0.481942	0.0109	99.4335	1.54389	0.129741	37.8798	0.0814719	1		1	0	0	0	0	0	0
382	BK95302	BK	673	old	A	A1	B	2019-01-06	m		20	1	6	26.5	2.4	1.8238	0.730508	0.600101	0.0246	99.4335	2.26462	0.152836	38.1666	0.100393	1		1	0	0	0	0	0	0
383	BK95714	BK	668	old	C	C2	B	2019-01-06	m		20	1	7	34.5	3.1	2.0461	0.729241	0.673024	0.0167	99.4335	2.30469	0.138687	37.9886	0.113745	1		1	0	0	0	0	0	0
384	BN08884	BN	101	young	C	C4	B	2019-01-06	m		20	1	8	16.8	1.4	1.0429	0.704861	0.340853	0.052	99.4335	2.09257	0.248638	38.9604	0.0550042	1		1	0	0	0	0	0	0
385	BN08950	BN	101	young	C	C1	B	2019-01-07	a		28	2	1	17.6	1.2	0.7744	0.82141	0.260866	0.0188	100.212	1.11357	0.172884	38.0555	0.0770125	1		1	0	0	0	0	0	0
386	BK95751	BK	669	old	A	A4	B	2019-01-07	a		28	2	2	29.8	3.6	1.1118	0.850333	0.377292	0.0168	100.212	2.48224	0.266454	37.7426	0.114118	1		1	0	0	0	0	0	0
387	BK97176	BK	635	old	C	C4	B	2019-01-07	a		28	2	3	29.6	2	0.9889	0.923147	0.341782	0.025	100.212	3.02833	0.358846	37.5314	0.103752	1		1	0	0	0	0	0	0
388	BN08919	BN	102	young	A	A2	B	2019-01-07	a		28	2	4	23.6	2.7	0.887	0.88602	0.30373	0.0199	100.212	1.87365	0.249837	37.0815	0.0976707	1		1	0	0	0	0	0	0
389	BN09223	BN	97	young	C	C3	B	2019-01-07	a		28	2	5	15.9	0.9	0.5243	0.916651	0.180915	0.0162	100.212	1.5371	0.344099	37.9611	0.0526346	1		1	0	0	0	0	0	0
390	BK96136	BK	659	old	C	C2	B	2019-01-07	a		28	2	6	23.6	1.5	0.8672	0.839137	0.29345	0.0164	100.212	1.73726	0.239765	37.6353	0.0900022	1		1	0	0	0	0	0	0
391	BK95544	BK	671	old	A	A2	B	2019-01-07	a		28	2	7	22.9	2.8	1.022	0.731507	0.336366	0.018	100.212	2.96889	0.357468	38.4008	0.0982618	1		1	0	0	0	0	0	0
392	BN08798	BN	104	young	A	A4	B	2019-01-07	a		28	2	8	30	3.6	1.4096	0.785187	0.470447	0.0486	100.212	2.02634	0.174444	37.2983	0.151597	1		1	0	0	0	0	0	0
393	BK96425	BK	652	old	C	C1	B	2019-01-07	m		26	2	1	26.7	2.4	1.2207	0.751536	0.403867	0.0204	100.372	1.84435	0.184953	37.7143	0.104206	1		1	0	0	0	0	0	0
394	BN08910	BN	102	young	A	A4	B	2019-01-07	m		26	2	2	25.6	1.6	1.4176	0.742099	0.46786	0.0476	100.372	1.58545	0.137243	37.648	0.121703	1		1	0	0	0	0	0	0
395	BK94338	BK	694	old	A	A3	B	2019-01-07	m		26	2	3	27.1	3.3	1.3889	0.757146	0.460187	0.0175	100.372	3.09751	0.272605	38.6898	0.10945	1		1	0	0	0	0	0	0
396	BN09124	BN	98	young	C	C1	B	2019-01-07	m		26	2	4	23.2	2.7	1.2058	0.703848	0.393989	0.0176	100.372	1.37687	0.141535	37.6232	0.103741	1		1	0	0	0	0	0	0
397	BK96152	BK	658	old	A	A1	B	2019-01-07	m		26	2	5	23.4	1.6	1.2656	0.757743	0.419398	0.02	100.372	1.50393	0.14523	36.103	0.12527	1		1	0	0	0	0	0	0
398	BK94481	BK	693	old	C	C3	B	2019-01-07	m		26	2	6	29.9	1.7	1.2356	0.703059	0.403642	0.0205	100.372	1.62905	0.163453	37.5388	0.107082	1		1	0	0	0	0	0	0
399	BN08764	BN	105	young	A	A1	B	2019-01-07	m		26	2	7	34	1.9	1.6493	0.748742	0.545272	0.0201	100.372	2.22503	0.165264	37.7547	0.14031	1		1	0	0	0	0	0	0
400	BN08753	BN	105	young	C	C3	B	2019-01-07	m		26	2	8	17.9	1.5	0.9457	0.708258	0.309361	0.0462	100.372	1.48295	0.19414	37.9155	0.0793671	1		1	0	0	0	0	0	0
401	BN09102	BN	99	young	A	A3	B	2019-01-08	a		23	2	1	26.3	3.1	1.3612	0.756098	0.450886	0.0518	97.8603	2.25987	0.202988	36.9037	0.0979022	1		1	0	0	0	0	0	0
402	BK96212	BK	657	old	C	C2	B	2019-01-08	a		23	2	2	23.3	2.5	0.9854	0.81094	0.331057	0.0228	97.8603	1.79059	0.219053	37.8041	0.0665626	1		1	0	0	0	0	0	0
404	BN08969	BN	102	young	C	C4	B	2019-01-08	a		23	2	4	24.1	1.3	0.9457	0.876494	0.323054	0.0267	97.8603	1.43118	0.179421	37.5999	0.0647745	1		1	0	0	0	0	0	0
405	BK97220	BK	634	old	A	A4	B	2019-01-08	a		23	2	5	32.1	4	1.7465	0.782193	0.582436	0.0124	97.8603	2.29144	0.159337	37.6999	0.11881	1		1	0	0	0	0	0	0
406	BN08901	BN	103	young	C	C1	B	2019-01-08	a		23	2	6	21.5	1.6	0.9578	0.86469	0.326215	0.0198	97.8603	1.13849	0.141345	37.4767	0.0661615	1		1	0	0	0	0	0	0
408	BK97175	BK	636	old	C	C4	B	2019-01-08	a		23	2	8	27.7	2.3	1.0932	0.76363	0.362822	0.0395	97.8603	2.16933	0.242151	37.5428	0.0751713	1		1	0	0	0	0	0	0
409	BK95114	BK	677	old	A	A2	B	2019-01-08	m		23	2	1	24.6	3.3	1.2572	0.774658	0.418445	0.0206	98.2991	2.55243	0.247042	38.3535	0.0818834	1		1	0	0	0	0	0	0
410	BN08926	BN	103	young	C	C3	B	2019-01-08	m		23	2	2	17.1	1.2	0.8239	0.860056	0.280282	0.0253	98.2991	1.17963	0.170454	37.7496	0.0558592	1		1	0	0	0	0	0	0
411	BN09115	BN	99	young	A	A1	B	2019-01-08	m		23	2	3	19.9	2.1	1.0234	0.826168	0.345164	0.0152	98.2991	1.65365	0.194031	38.4279	0.0663345	1		1	0	0	0	0	0	0
412	BN08893	BN	103	young	A	A2	B	2019-01-08	m		23	2	6	19.5	1.5	1.4153	0.763584	0.469718	0.0297	98.2991	2.22841	0.192137	38.6373	0.0905077	1		1	0	0	0	0	0	0
413	BN08964	BN	102	young	C	C2	B	2019-01-08	m		23	2	7	27	2.7	1.3422	0.921472	0.463696	0.018	98.2991	2.55823	0.22344	37.63	0.0917431	1		1	0	0	0	0	0	0
414	BK94533	BK	694	old	A	A4	B	2019-01-08	m		23	2	8	28.6	4.4	1.5	0.7348	0.494113	0.0597	98.2991	3.69915	0.303201	38.396	0.0974279	1		1	0	0	0	0	0	0
415	BK96484	BK	652	old	C	C4	B	2019-01-08	m		23	2	3	27.4	2	1.0234	0.826168	0.345164	0.0152	98.2991	1.65365	0.194031	38.0834	0.0678496	1		1	0	0	0	0	0	0
416	BK96574	BK	651	old	C	C1	B	2019-01-08	m		23	2	4	31	2	1.3434	0.669719	0.435002	0.0255	98.2991	1.96395	0.182849	36.9494	0.0963051	1		1	0	0	0	0	0	0
417	BK97561	BK	624	old	A	A3	B	2019-01-09	a		13	2	1	26.1	3.1	1.6132	0.778081	0.537411	0.0273	97.6269	2.71604	0.204684	39.1573	0.0616731	1		1	0	0	0	0	0	0
418	BN08803	BN	105	young	A	A2	B	2019-01-09	a		13	2	2	26.3	3.1	1.9564	0.735688	0.644604	0.0203	97.6269	2.37244	0.149059	38.536	0.0766135	1		1	0	0	0	0	0	0
419	BN09332	BN	96	young	C	C2	B	2019-01-09	a		13	2	3	22.9	2	1.7815	0.70188	0.581794	0.0188	97.6269	1.90426	0.13256	38.6352	0.0694942	1		1	0	0	0	0	0	0
420	BK97729	BK	612	old	C	C1	B	2019-01-09	a		13	2	4	20.8	1.7	1.7375	0.710791	0.568757	0.0197	97.6269	1.09201	0.07776	37.5388	0.0708062	1		1	0	0	0	0	0	0
421	BN08931	BN	103	young	C	C4	B	2019-01-09	a		13	2	5	20.7	1.9	1.8159	0.739468	0.598902	0.0244	97.6269	1.34679	0.0910746	38.0797	0.072405	1		1	0	0	0	0	0	0
422	BK94546	BK	695	old	C	C3	B	2019-01-09	a		13	2	6	25.8	2.4	1.7875	0.758545	0.592471	0.0223	97.6269	1.83361	0.125342	38.0741	0.0712888	1		1	0	0	0	0	0	0
423	BK95227	BK	676	old	A	A2	B	2019-01-09	a		13	2	7	31.4	4.5	2.222	0.708236	0.726865	0.0245	97.6269	3.18066	0.177222	37.8485	0.0894217	1		1	0	0	0	0	0	0
424	BN09060	BN	101	young	A	A3	B	2019-01-09	a		13	2	8	22.3	2.5	1.7323	0.706286	0.566383	0.0361	97.6269	1.84109	0.13165	37.8258	0.0697783	1		1	0	0	0	0	0	0
425	BN08947	BN	103	young	A	A4	B	2019-01-09	m		17	2	1	26.3	2.9	1.4348	0.758503	0.475562	0.0196	97.4704	3.28995	0.28018	39.3967	0.0640629	1		1	0	0	0	0	0	0
426	BN09164	BN	100	young	C	C2	B	2019-01-09	m		17	2	2	22.5	1.9	1.3921	0.851232	0.47252	0.0256	97.4704	2.49872	0.214167	37.7384	0.0671268	1		1	0	0	0	0	0	0
427	BK97716	BK	615	old	C	C3	B	2019-01-09	m		17	2	3	27.1	2	1.6019	0.836444	0.541693	0.029	97.4704	1.44161	0.107783	37.9695	0.0763918	1		1	0	0	0	0	0	0
428	BK97197	BK	635	old	A	A3	B	2019-01-09	m		17	2	4	28.5	3.1	1.6201	0.848528	0.549532	0.0173	97.4704	1.96531	0.144841	38.0395	0.0770029	1		1	0	0	0	0	0	0
429	BN09273	BN	98	young	A	A1	B	2019-01-09	m		17	2	5	21.2	2.5	1.8402	0.788827	0.614734	0.0214	97.4704	3.81889	0.251596	39.7598	0.0808529	1		1	0	0	0	0	0	0
430	BK95302	BK	676	old	A	A1	B	2019-01-09	m		17	2	6	27.4	3.3	1.9529	0.727021	0.641994	0.0223	97.4704	2.34969	0.148229	37.6699	0.0944805	1		1	0	0	0	0	0	0
431	BK95714	BK	671	old	C	C2	B	2019-01-09	m		17	2	7	34.2	3.4	1.8955	0.722764	0.62243	0.019	97.4704	2.8586	0.186002	38.5458	0.0879755	1		1	0	0	0	0	0	0
432	BN08884	BN	104	young	C	C4	B	2019-01-09	m		17	2	8	17.3	1.7	1.5668	0.688346	0.509853	0.0424	97.4704	2.27251	0.180516	38.4155	0.073162	1		1	0	0	0	0	0	0
433	BN08950	BN	104	young	C	C1	B	2019-01-10	a		17	3	1	17.3	1.3	1.1115	0.775529	0.370034	0.0174	99.0153	1.76636	0.193327	38.5023	0.0516921	1		1	0	0	0	0	0	0
434	BK95751	BK	672	old	A	A4	B	2019-01-10	a		17	3	2	29.8	3.6	2.0121	0.817951	0.677202	0.0437	99.0153	3.7939	0.226894	38.5188	0.0935045	1		1	0	0	0	0	0	0
435	BK97176	BK	638	old	C	C4	B	2019-01-10	a		17	3	3	29	2.4	1.6702	0.724404	0.548684	0.0208	99.0153	1.85361	0.13682	37.3126	0.0822249	1		1	0	0	0	0	0	0
436	BN08919	BN	105	young	A	A2	B	2019-01-10	a		17	3	4	22.8	1.9	1.4757	0.848004	0.500486	0.0194	99.0153	1.70207	0.137734	37.4982	0.0719918	1		1	0	0	0	0	0	0
437	BN09223	BN	100	young	C	C3	B	2019-01-10	a		17	3	5	16.1	1.1	1.1645	0.833834	0.393522	0.0192	99.0153	1.5531	0.15984	38.4086	0.0543941	1		1	0	0	0	0	0	0
438	BK96136	BK	662	old	C	C2	B	2019-01-10	a		17	3	6	23.9	2.4	1.2695	0.80835	0.42622	0.0331	99.0153	4.19266	0.398392	38.6274	0.0586987	1		1	0	0	0	0	0	0
439	BK95544	BK	674	old	A	A2	B	2019-01-10	a		17	3	7	22.3	2.4	1.7914	0.721726	0.588087	0.0439	99.0153	2.9769	0.205011	38.0652	0.0850409	1		1	0	0	0	0	0	0
440	BN08798	BN	107	young	A	A4	B	2019-01-10	a		17	3	8	30.3	3.7	1.8998	0.76566	0.630856	0.0385	99.0153	2.68788	0.172558	37.7453	0.0915776	1		1	0	0	0	0	0	0
441	BK96425	BK	655	old	C	C1	B	2019-01-10	m		13	3	1	25.1	2.5	1.6062	0.834329	0.542855	0.0241	98.8732	3.0928	0.23074	38.7466	0.0623849	1		1	0	0	0	0	0	0
442	BN08910	BN	105	young	A	A4	B	2019-01-10	m		13	3	2	25.2	2.2	1.9028	0.835716	0.643325	0.0263	98.8732	2.79082	0.175694	38.2042	0.0754954	1		1	0	0	0	0	0	0
443	BK94338	BK	697	old	A	A3	B	2019-01-10	m		13	3	3	27	3.1	2.593	0.786926	0.865789	0.0444	98.8732	5.14297	0.240578	37.5282	0.105715	1		1	0	0	0	0	0	0
444	BN09124	BN	101	young	C	C1	B	2019-01-10	m		13	3	4	22.9	2.3	1.7608	0.725863	0.578668	0.0331	98.8732	1.66529	0.116551	37.8408	0.0708833	1		1	0	0	0	0	0	0
445	BK96152	BK	661	old	A	A1	B	2019-01-10	m		13	3	5	23.5	2.5	1.956	0.661554	0.631992	0.0132	98.8732	2.75867	0.176784	36.3358	0.0838198	1		1	0	0	0	0	0	0
446	BK94481	BK	696	old	C	C3	B	2019-01-10	m		13	3	6	30.1	3.3	2.1532	0.633104	0.690436	0.0385	98.8732	2.56875	0.150679	37.9559	0.0862802	1		1	0	0	0	0	0	0
447	BN08764	BN	108	young	A	A1	B	2019-01-10	m		13	3	7	34.4	2.8	2.1741	0.724852	0.714305	0.0288	98.8732	2.3605	0.133837	37.5366	0.0886063	1		1	0	0	0	0	0	0
448	BN08753	BN	108	young	C	C3	B	2019-01-10	m		13	3	8	17.3	1.4	2.0678	0.736822	0.681511	0.0488	98.8732	3.89405	0.231411	37.6966	0.0837281	1		1	0	0	0	0	0	0
449	BN09102	BN	102	young	A	A3	B	2019-01-11	a		26	3	1	25.4	2.1	1.1596	0.81623	0.390109	0.0126	99.1195	1.56557	0.162533	36.9037	0.106349	1		1	0	0	0	0	0	0
450	BK96212	BK	660	old	C	C2	B	2019-01-11	a		26	3	2	23.7	2.7	1.0007	0.852903	0.339811	0.0261	99.1195	2.39242	0.285138	37.9427	0.0837918	1		1	0	0	0	0	0	0
452	BN08969	BN	105	young	C	C4	B	2019-01-11	a		26	3	4	24.2	1.2	0.8706	0.946818	0.302669	0.024	99.1195	1.43198	0.191612	37.7087	0.0743552	1		1	0	0	0	0	0	0
453	BK97220	BK	637	old	A	A4	B	2019-01-11	a		26	3	5	31.4	2.9	1.2156	0.906137	0.418355	0.0263	99.1195	2.07873	0.201237	38.0361	0.100996	1		1	0	0	0	0	0	0
454	BN08901	BN	106	young	C	C1	B	2019-01-11	a		26	3	6	21.2	1.6	0.5988	1.03006	0.212467	0.0218	99.1195	1.6964	0.323364	37.5363	0.0519056	1		1	0	0	0	0	0	0
455	BK97093	BK	640	old	A	A1	B	2019-01-11	a		26	3	7	28.7	3.2	1.2104	0.850215	0.410739	0.0524	99.1195	1.63057	0.160778	37.5148	0.105117	1		1	0	0	0	0	0	0
456	BK97175	BK	639	old	C	C4	B	2019-01-11	a		26	3	8	26.5	1.8	1.0926	0.785466	0.364676	0.0415	99.1195	2.00212	0.22235	37.6519	0.0937698	1		1	0	0	0	0	0	0
457	BK95114	BK	680	old	A	A2	B	2019-01-11	m		28	3	1	25.1	3.5	1.1512	0.767808	0.382485	0.0175	99.4396	1.78704	0.189223	37.91	0.116165	1		1	0	0	0	0	0	0
458	BN08926	BN	106	young	C	C3	B	2019-01-11	m		28	3	2	17.7	1.4	0.7831	0.786617	0.261452	0.0234	99.4396	1.26075	0.195295	37.2032	0.0850896	1		1	0	0	0	0	0	0
459	BN09115	BN	102	young	A	A1	B	2019-01-11	m		28	3	3	19.8	2	0.8393	0.794114	0.280757	0.0214	99.4396	1.14769	0.165557	37.7607	0.0859874	1		1	0	0	0	0	0	0
460	BK96484	BK	655	old	C	C4	B	2019-01-11	m		28	3	4	27	1.5	0.9219	0.873088	0.314654	0.0173	99.4396	1.48503	0.191142	37.6467	0.0955665	1		1	0	0	0	0	0	0
461	BK96574	BK	654	old	C	C1	B	2019-01-11	m		28	3	5	30.7	1.7	0.882	0.839796	0.298509	0.0159	99.4396	1.29086	0.175136	36.7325	0.101002	1		1	0	0	0	0	0	0
462	BN08893	BN	106	young	A	A2	B	2019-01-11	m		28	3	6	20.1	2	1.0385	0.70804	0.339699	0.0157	99.4396	1.29777	0.154725	37.7448	0.106569	1		1	0	0	0	0	0	0
463	BN08964	BN	105	young	C	C2	B	2019-01-11	m		28	3	7	27.2	2.3	1.053	0.981007	0.36918	0.0194	99.4396	1.64352	0.180298	37.4116	0.111883	1		1	0	0	0	0	0	0
464	BK94533	BK	697	old	A	A4	B	2019-01-11	m		28	3	8	27	2.8	1.1143	0.86772	0.379807	0.0337	99.4396	3.74452	0.39929	37.9577	0.111904	1		1	0	0	0	0	0	0
465	BK97561	BK	627	old	A	A3	B	2019-01-12	a		17	3	1	25.3	2.7	1.5339	0.706043	0.501483	0.028	98.4826	3.48561	0.281499	38.2776	0.0720901	1		1	0	0	0	0	0	0
467	BN09332	BN	99	young	C	C2	B	2019-01-12	a		17	3	3	22.7	2.2	1.5545	0.620843	0.496819	0.0219	98.4826	2.09208	0.170543	38.2771	0.0730597	1		1	0	0	0	0	0	0
468	BK97729	BK	615	old	C	C1	B	2019-01-12	a		17	3	4	21.7	2.5	1.6679	0.779183	0.555792	0.0314	98.4826	1.43487	0.104558	37.5388	0.0812073	1		1	0	0	0	0	0	0
470	BK94546	BK	698	old	C	C3	B	2019-01-12	a		17	3	6	26.2	2.6	1.5314	0.792151	0.512015	0.0187	98.4826	1.88884	0.149406	37.7455	0.0738184	1		1	0	0	0	0	0	0
471	BK95227	BK	679	old	A	A2	B	2019-01-12	a		17	3	7	27.8	2.2	1.6009	0.704916	0.523232	0.0304	98.4826	2.15561	0.166851	38.3425	0.0750099	1		1	0	0	0	0	0	0
472	BN09060	BN	104	young	A	A3	B	2019-01-12	a		17	3	8	23.7	3.2	1.5739	0.732257	0.518112	0.0514	98.4826	1.68951	0.132066	37.9348	0.0751811	1		1	0	0	0	0	0	0
473	BN08947	BN	106	young	A	A4	B	2019-01-12	m		13	3	1	27.1	3	1.8323	0.83256	0.618992	0.0191	98.6886	2.75786	0.180444	38.0922	0.0730227	1		1	0	0	0	0	0	0
474	BN09164	BN	103	young	C	C2	B	2019-01-12	m		13	3	2	23.2	2.7	1.5343	0.833931	0.518502	0.0161	98.6886	2.91236	0.227484	38.5129	0.0601383	1		1	0	0	0	0	0	0
475	BK97716	BK	618	old	C	C3	B	2019-01-12	m		13	3	3	27.4	2.4	1.9653	0.78558	0.655976	0.0131	98.6886	2.91153	0.179758	38.8764	0.0759495	1		1	0	0	0	0	0	0
476	BK97197	BK	638	old	A	A3	B	2019-01-12	m		13	3	4	29.5	3.1	2.1348	0.815346	0.71802	0.0396	98.6886	3.01611	0.170124	39.0407	0.0819792	1		1	0	0	0	0	0	0
477	BN09273	BN	101	young	A	A1	B	2019-01-12	m		13	3	5	20.7	2.7	1.9577	0.660929	0.632436	0.026	98.6886	3.57092	0.228675	39.5125	0.0738407	1		1	0	0	0	0	0	0
479	BK95714	BK	674	old	C	C2	B	2019-01-12	m		13	3	7	33.1	2.9	2.3364	0.6629	0.755172	0.0304	98.6886	2.56676	0.137656	37.7697	0.0943251	1		1	0	0	0	0	0	0
481	BK95751	BK	675	old	A	A4	B	2019-01-13	a		13	4	2	28.9	3.2	1.8983	0.820418	0.639304	0.0207	97.2452	2.77038	0.175504	38.5188	0.0743884	1		1	0	0	0	0	0	0
482	BK97176	BK	641	old	C	C4	B	2019-01-13	a		13	4	3	29	2.8	1.9061	0.837102	0.644668	0.013	97.2452	2.98086	0.187267	37.7502	0.0770136	1		1	0	0	0	0	0	0
483	BN08919	BN	108	young	A	A2	B	2019-01-13	a		13	4	4	25.2	3.4	2.0886	0.738246	0.688622	0.0273	97.2452	2.68156	0.157711	37.7462	0.084401	1		1	0	0	0	0	0	0
484	BN09223	BN	103	young	C	C3	B	2019-01-13	a		13	4	5	16.1	0.9	1.5929	0.678762	0.517032	0.0242	97.2452	1.95444	0.153095	38.1898	0.0632359	1		1	0	0	0	0	0	0
485	BK96136	BK	665	old	C	C2	B	2019-01-13	a		13	4	6	23.9	2.7	1.7361	0.705432	0.567498	0.0342	97.2452	2.87643	0.205279	38.3	0.0686206	1		1	0	0	0	0	0	0
486	BK95544	BK	677	old	A	A2	B	2019-01-13	a		13	4	7	23.1	3.1	1.8812	0.725069	0.618108	0.0255	97.2452	3.02995	0.19853	36.9694	0.0784834	1		1	0	0	0	0	0	0
488	BN08950	BN	107	young	C	C1	B	2019-01-13	a		13	4	1	18	2	1.2709	0.839169	0.430061	0.0158	97.2452	1.67916	0.158131	38.274	0.050285	1		1	0	0	0	0	0	0
489	BK96425	BK	658	old	C	C1	B	2019-01-13	m		17	4	1	25.7	3.3	1.4928	0.80962	0.501354	0.023	97.7203	2.5185	0.203447	38.0717	0.070844	1		1	0	0	0	0	0	0
490	BN08910	BN	108	young	A	A4	B	2019-01-13	m		17	4	2	25.1	1.7	1.7827	0.722443	0.585341	0.0313	97.7203	2.96847	0.20539	38.6412	0.0823754	1		1	0	0	0	0	0	0
491	BK94338	BK	700	old	A	A3	B	2019-01-13	m		17	4	3	27.9	3.9	2.0278	0.738189	0.668566	0.0342	97.7203	5.07351	0.30734	39.752	0.0891262	1		1	0	0	0	0	0	0
492	BN09124	BN	104	young	C	C1	B	2019-01-13	m		17	4	4	22.3	1.8	1.7323	0.619004	0.55337	0.0174	97.7203	1.32027	0.0966275	37.6232	0.0839978	1		1	0	0	0	0	0	0
493	BK96152	BK	664	old	A	A1	B	2019-01-13	m		17	4	5	24.3	3.2	1.8877	0.664247	0.610362	0.0145	97.7203	2.83951	0.188413	36.3358	0.0976274	1		1	0	0	0	0	0	0
494	BK94481	BK	699	old	C	C3	B	2019-01-13	m		17	4	6	29.5	3.2	2.0421	0.6366	0.655426	0.0242	97.7203	2.47018	0.152637	38.5319	0.0948405	1		1	0	0	0	0	0	0
495	BN08764	BN	111	young	A	A1	B	2019-01-13	m		17	4	7	34.1	3.8	2.123	0.68342	0.689946	0.0321	97.7203	1.78127	0.104561	37.6457	0.10283	1		1	0	0	0	0	0	0
496	BN08753	BN	111	young	C	C3	B	2019-01-13	m		17	4	8	17.4	1.5	1.6602	0.660161	0.536219	0.0368	97.7203	2.37816	0.17962	38.8011	0.0761521	1		1	0	0	0	0	0	0
497	BK96212	BK	663	old	C	C2	B	2019-01-14	a		17	4	2	22.8	2.3	1.2306	0.877133	0.420445	0.0158	97.1155	2.64776	0.255049	37.8041	0.0591518	1		1	0	0	0	0	0	0
499	BN08969	BN	108	young	C	C4	B	2019-01-14	a		17	4	4	24.3	1.5	1.2448	0.765585	0.413346	0.0341	97.1155	2.35356	0.230604	38.3712	0.0582465	1		1	0	0	0	0	0	0
500	BK97220	BK	640	old	A	A4	B	2019-01-14	a		17	4	5	30.8	3.4	1.7729	0.756106	0.587259	0.019	97.1155	2.13089	0.146956	37.8087	0.0852	1		1	0	0	0	0	0	0
501	BN08901	BN	109	young	C	C1	B	2019-01-14	a		17	4	6	21.1	2	1.247	0.850361	0.423175	0.0219	97.1155	1.59825	0.15296	37.6456	0.0604002	1		1	0	0	0	0	0	0
502	BK97093	BK	643	old	A	A1	B	2019-01-14	a		17	4	7	28.7	3.2	1.4996	0.793212	0.50152	0.0315	97.1155	5.43436	0.438849	38.8368	0.068673	1		1	0	0	0	0	0	0
503	BK97175	BK	642	old	C	C4	B	2019-01-14	a		17	4	8	26	1.9	1.4338	0.73211	0.471974	0.0475	97.1155	2.44865	0.210118	37.9894	0.0683107	1		1	0	0	0	0	0	0
504	BN09102	BN	105	young	A	A3	B	2019-01-14	a		17	4	1	26.8	3.8	1.599	0.856285	0.543443	0.0278	97.1155	2.26564	0.168846	36.7879	0.0808071	1		1	0	0	0	0	0	0
505	BK95114	BK	683	old	A	A2	B	2019-01-14	m		13	4	1	25.4	3.8	1.7292	0.791696	0.578081	0.0342	96.748	2.78693	0.19525	37.5848	0.0703363	1		1	0	0	0	0	0	0
506	BN08926	BN	109	young	C	C3	B	2019-01-14	m		13	4	2	17.5	1.6	1.4965	0.796525	0.50091	0.0208	96.748	2.45856	0.198782	38.9416	0.0576873	1		1	0	0	0	0	0	0
507	BN09115	BN	105	young	A	A1	B	2019-01-14	m		13	4	3	20.1	2.5	1.5062	0.771279	0.500884	0.0225	96.748	2.1845	0.176632	38.9755	0.0579854	1		1	0	0	0	0	0	0
508	BK96484	BK	658	old	C	C4	B	2019-01-14	m		13	4	4	26.9	2.3	2.1082	0.707001	0.689415	0.029	96.748	2.28114	0.134006	38.2025	0.0836506	1		1	0	0	0	0	0	0
509	BK96574	BK	657	old	C	C1	B	2019-01-14	m		13	4	5	31.5	2.7	1.7719	0.681867	0.575606	0.0183	96.748	2.78819	0.196179	37.5016	0.0723178	1		1	0	0	0	0	0	0
510	BN08893	BN	109	young	A	A2	B	2019-01-14	m		13	4	6	19.7	1.9	2.0213	0.716667	0.662679	0.0203	96.748	2.44889	0.149665	38.439	0.0794567	1		1	0	0	0	0	0	0
511	BN08964	BN	108	young	C	C2	B	2019-01-14	m		13	4	7	27.5	2.6	1.896	0.737025	0.624922	0.0172	96.748	3.58436	0.232296	39.1883	0.0723988	1		1	0	0	0	0	0	0
512	BK94533	BK	700	old	A	A4	B	2019-01-14	m		13	4	8	26.7	3.1	2.0528	0.659246	0.662861	0.0513	96.748	2.69805	0.164847	38.5056	0.0804844	1		1	0	0	0	0	0	0
513	BK97561	BK	630	old	A	A3	B	2019-01-15	a		28	4	1	26	3.4	0.9717	0.801482	0.325663	0.0343	98.0742	1.9702	0.245018	38.0502	0.0966845	1		1	0	0	0	0	0	0
514	BN08803	BN	111	young	A	A2	B	2019-01-15	a		28	4	2	26.1	2.1	1.0366	0.844685	0.351268	0.0194	98.0742	1.64349	0.189488	37.6539	0.107376	1		1	0	0	0	0	0	0
515	BN09332	BN	102	young	C	C2	B	2019-01-15	a		28	4	3	22.1	1.5	1.0066	0.818299	0.338816	0.011	98.0742	1.77328	0.211967	38.1677	0.0989997	1		1	0	0	0	0	0	0
516	BK97729	BK	618	old	C	C1	B	2019-01-15	a		28	4	4	20.7	1.5	0.7514	0.850546	0.255003	0.0193	98.0742	1.61911	0.257149	36.0018	0.0939038	1		1	0	0	0	0	0	0
517	BN08931	BN	109	young	C	C4	B	2019-01-15	a		28	4	5	20.3	0.7	0.9243	0.779942	0.308063	0.0368	98.0742	1.27233	0.167269	37.9506	0.0928885	1		1	0	0	0	0	0	0
518	BK94546	BK	701	old	C	C3	B	2019-01-15	a		28	4	6	26.8	2.2	0.9016	0.851819	0.306075	0.0175	98.0742	1.70052	0.225014	37.855	0.0914863	1		1	0	0	0	0	0	0
519	BK95227	BK	682	old	A	A2	B	2019-01-15	a		28	4	7	29.1	2.2	1.3473	0.762043	0.446971	0.0169	98.0742	2.52891	0.229144	37.5126	0.141633	1		1	0	0	0	0	0	0
520	BN09060	BN	107	young	A	A3	B	2019-01-15	a		28	4	8	23.2	2.8	1.0877	0.698354	0.354886	0.046	98.0742	1.88827	0.215491	37.6078	0.11321	1		1	0	0	0	0	0	0
521	BN08947	BN	109	young	A	A4	B	2019-01-15	m		26	4	1	26.2	1.9	1.1532	0.913198	0.39758	0.0146	98.2564	1.97285	0.200967	37.6541	0.0989527	1		1	0	0	0	0	0	0
522	BN09164	BN	106	young	C	C2	B	2019-01-15	m		26	4	2	22.2	2.1	0.8767	0.907494	0.301823	0.0265	98.2564	1.83655	0.246436	38.1753	0.0720067	1		1	0	0	0	0	0	0
523	BK97716	BK	621	old	C	C3	B	2019-01-15	m		26	4	3	27.6	1.5	1.0847	0.855075	0.368538	0.0175	98.2564	1.67145	0.183682	37.9695	0.0906217	1		1	0	0	0	0	0	0
524	BK97197	BK	641	old	A	A3	B	2019-01-15	m		26	4	4	29.9	2.1	1.1369	0.907116	0.391365	0.022	98.2564	1.83035	0.189412	37.405	0.0996846	1		1	0	0	0	0	0	0
525	BN09273	BN	104	young	A	A1	B	2019-01-15	m		26	4	5	20.4	2.2	1.164	0.796392	0.389602	0.0244	98.2564	3.5724	0.371359	38.7308	0.0914321	1		1	0	0	0	0	0	0
526	BK95302	BK	682	old	A	A1	B	2019-01-15	m		26	4	6	28.3	3.8	1.6005	0.673852	0.518823	0.0211	98.2564	2.53018	0.197509	37.8884	0.134627	1		1	0	0	0	0	0	0
527	BK95714	BK	677	old	C	C2	B	2019-01-15	m		26	4	7	31.4	2	1.4207	0.779475	0.473453	0.0206	98.2564	2.37155	0.202867	37.8791	0.119597	1		1	0	0	0	0	0	0
528	BN08884	BN	110	young	C	C4	B	2019-01-15	m		26	4	8	18.4	2.3	1.1256	0.656361	0.363183	0.0386	98.2564	2.50201	0.279009	38.2966	0.0915374	1		1	0	0	0	0	0	0
529	BN08950	BN	110	young	C	C1	B	2019-01-16	a		23	5	1	17.8	1.4	0.9071	0.772792	0.301773	0.0169	98.4416	1.80653	0.242449	38.9194	0.0569809	1		1	0	0	0	0	0	0
530	BK95751	BK	678	old	A	A4	B	2019-01-16	a		23	5	2	29.4	3.4	1.5491	0.80918	0.520203	0.0179	98.4416	1.9471	0.151589	37.852	0.104302	1		1	0	0	0	0	0	0
531	BK97176	BK	644	old	C	C4	B	2019-01-16	a		23	5	3	27	2.2	1.3268	0.858306	0.451163	0.0191	98.4416	2.68448	0.240981	37.7502	0.0899515	1		1	0	0	0	0	0	0
532	BN08919	BN	111	young	A	A2	B	2019-01-16	a		23	5	4	23.8	1	1.2906	0.763598	0.428333	0.0211	98.4416	1.43519	0.135701	37.885	0.0867046	1		1	0	0	0	0	0	0
533	BN09223	BN	106	young	C	C3	B	2019-01-16	a		23	5	5	15.9	0.8	0.997	0.735306	0.328464	0.0219	98.4416	1.80447	0.222494	38.2992	0.0651668	1		1	0	0	0	0	0	0
534	BK96136	BK	668	old	C	C2	B	2019-01-16	a		23	5	6	23.5	1.8	1.1643	0.729108	0.38296	0.0286	98.4416	3.98569	0.421507	38.4091	0.0755591	1		1	0	0	0	0	0	0
535	BK95544	BK	680	old	A	A2	B	2019-01-16	a		23	5	7	22.8	2.8	1.2926	0.66726	0.41828	0.0126	98.4416	2.02009	0.195596	37.4038	0.0897405	1		1	0	0	0	0	0	0
536	BN08798	BN	113	young	A	A4	B	2019-01-16	a		23	5	8	28.2	2.2	1.5594	0.685841	0.507109	0.0462	98.4416	1.79129	0.14306	37.1891	0.109901	1		1	0	0	0	0	0	0
537	BK96425	BK	661	old	C	C1	B	2019-01-16	m		23	5	1	25.4	3	1.1376	0.844497	0.385475	0.0238	98.4088	1.70466	0.179101	37.8037	0.0768458	1		1	0	0	0	0	0	0
538	BN08910	BN	111	young	A	A4	B	2019-01-16	m		23	5	2	25.5	1.6	1.2763	0.837499	0.431705	0.0179	98.4088	3.1385	0.294435	38.5319	0.0821727	1		1	0	0	0	0	0	0
539	BK94338	BK	703	old	A	A3	B	2019-01-16	m		23	5	3	26.7	3.7	1.7422	0.767191	0.578752	0.0526	98.4088	4.45975	0.312085	39.3251	0.106719	1		1	0	0	0	0	0	0
540	BN09124	BN	107	young	C	C1	B	2019-01-16	m		23	5	4	21.8	1.8	1.4589	0.716499	0.478276	0.0148	98.4088	1.63464	0.13842	37.9793	0.0973943	1		1	0	0	0	0	0	0
541	BK96152	BK	667	old	A	A1	B	2019-01-16	m		23	5	5	24.2	3	1.4535	0.665566	0.470134	0.0234	98.4088	2.24178	0.19312	36.2194	0.109952	1		1	0	0	0	0	0	0
542	BK94481	BK	702	old	C	C3	B	2019-01-16	m		23	5	6	28.8	2.6	1.5854	0.631008	0.508082	0.0097	98.4088	1.44364	0.115075	37.7573	0.107432	1		1	0	0	0	0	0	0
543	BN08764	BN	114	young	A	A1	B	2019-01-16	m		23	5	7	35.4	4	1.7149	0.768791	0.56992	0.0262	98.4088	1.61405	0.114699	37.4474	0.118699	1		1	0	0	0	0	0	0
544	BN08753	BN	114	young	C	C3	B	2019-01-16	m		23	5	8	17.5	1.5	1.3644	0.740912	0.450163	0.0371	98.4088	1.43911	0.129473	37.9653	0.0911711	1		1	0	0	0	0	0	0
545	BN09102	BN	108	young	A	A3	B	2019-01-17	a		28	5	1	26.8	2.6	1.125	0.927556	0.389248	0.0167	97.9337	1.97491	0.205483	36.6721	0.129727	1		1	0	0	0	0	0	0
546	BK96212	BK	666	old	C	C2	B	2019-01-17	a		28	5	2	23.6	2.7	0.9231	0.790922	0.308536	0.02	97.9337	2.10552	0.276382	37.5864	0.0962931	1		1	0	0	0	0	0	0
548	BN08969	BN	111	young	C	C4	B	2019-01-17	a		28	5	4	24.6	1.6	0.6809	1.07784	0.244397	0.0265	97.9337	1.23593	0.204811	37.5999	0.070928	1		1	0	0	0	0	0	0
549	BK97220	BK	643	old	A	A4	B	2019-01-17	a		28	5	5	30.4	2.9	1.3582	0.745398	0.448641	0.0208	97.9337	1.86302	0.168179	37.2649	0.146597	1		1	0	0	0	0	0	0
550	BN08901	BN	112	young	C	C1	B	2019-01-17	a		28	5	6	21.3	1.6	0.6185	1.07793	0.222005	0.0184	97.9337	1.23552	0.225394	37.427	0.0656094	1		1	0	0	0	0	0	0
551	BK97093	BK	646	old	A	A1	B	2019-01-17	a		28	5	7	29.1	2.9	1.2185	0.876241	0.416217	0.0306	97.9337	1.86302	0.181281	37.4063	0.129541	1		1	0	0	0	0	0	0
552	BK97175	BK	645	old	C	C4	B	2019-01-17	a		28	5	8	25.1	1.4	1.0345	0.748091	0.341956	0.0378	97.9337	1.64315	0.194608	37.7611	0.105982	1		1	0	0	0	0	0	0
553	BK95114	BK	686	old	A	A2	B	2019-01-17	m		26	5	1	25	3	1.2106	0.755328	0.400921	0.044	97.9401	#N/A	#N/A	38.0184	0.100729	1	nonsensical Water measurement	1	0	0	0	0	m	m
554	BN08926	BN	112	young	C	C3	B	2019-01-17	m		26	5	2	17.5	1.7	0.6754	0.851051	0.22924	0.0198	97.9401	#N/A	#N/A	37.531	0.0585723	1	nonsensical Water measurement	1	0	0	0	0	m	m
555	BN09115	BN	108	young	A	A1	B	2019-01-17	m		26	5	3	19.9	2	0.829	0.875271	0.283102	0.0196	97.9401	#N/A	#N/A	37.6711	0.0710301	1	nonsensical Water measurement	1	0	0	0	0	m	m
556	BK96484	BK	661	old	C	C4	B	2019-01-17	m		26	5	4	27.5	2.4	1.2552	0.719248	0.411793	0.0174	97.9401	#N/A	#N/A	37.5375	0.108793	1	nonsensical Water measurement	1	0	0	0	0	m	m
557	BK96574	BK	660	old	C	C1	B	2019-01-17	m		26	5	5	31.5	2.2	1.008	0.806944	0.338303	0.0148	97.9401	#N/A	#N/A	37.0579	0.0911567	1	nonsensical Water measurement	1	0	0	0	0	m	m
558	BN08893	BN	112	young	A	A2	B	2019-01-17	m		26	5	6	20	1.6	0.9298	0.740159	0.306713	0.0172	97.9401	#N/A	#N/A	37.606	0.0801137	1	nonsensical Water measurement	1	0	0	0	0	m	m
559	BN08964	BN	111	young	C	C2	B	2019-01-17	m		26	5	7	27.1	1.6	1.179	0.860221	0.401099	0.0197	97.9401	#N/A	#N/A	37.5208	0.102337	1	nonsensical Water measurement	1	0	0	0	0	m	m
560	BK94533	BK	703	old	A	A4	B	2019-01-17	m		26	5	8	27.2	3.4	1.3291	0.765179	0.441292	0.0426	97.9401	0.781226	0.0716978	38.5056	0.106281	1		1	0	0	0	0	0	0
561	BK97561	BK	633	old	A	A3	B	2019-01-18	a		26	5	1	26	2.5	1.0645	1.05308	0.379815	0.0208	98.9647	1.67518	0.178626	37.6054	0.0917244	1		1	0	0	0	0	0	0
562	BN08803	BN	114	young	A	A2	B	2019-01-18	a		26	5	2	27.2	3.3	1.0439	0.988121	0.366629	0.0226	98.9647	1.83623	0.20284	37.7629	0.0887449	1		1	0	0	0	0	0	0
563	BN09332	BN	105	young	C	C2	B	2019-01-18	a		26	5	3	22.6	1.8	1.0434	0.794805	0.349093	0.0216	98.9647	2.06838	0.239963	39.7195	0.0760524	1		1	0	0	0	0	0	0
564	BK97729	BK	621	old	C	C1	B	2019-01-18	a		26	5	4	19.8	0.7	1.0609	0.892921	0.363907	0.0151	98.9647	1.16627	0.129796	36.3622	0.102382	1		1	0	0	0	0	0	0
565	BN08931	BN	112	young	C	C4	B	2019-01-18	a		26	5	5	19.8	0.3	0.9521	0.793719	0.318458	0.0192	98.9647	1.25863	0.160067	37.6428	0.0817761	1		1	0	0	0	0	0	0
566	BK94546	BK	704	old	C	C3	B	2019-01-18	a		26	5	6	27	2.2	1.1939	0.896139	0.409859	0.021	98.9647	1.61703	0.159786	37.6658	0.102342	1		1	0	0	0	0	0	0
568	BN09060	BN	110	young	A	A3	B	2019-01-18	a		26	5	8	23.2	2.5	1.1493	0.693901	0.374544	0.0453	98.9647	1.38252	0.149494	37.7168	0.0980901	1		1	0	0	0	0	0	0
569	BN08947	BN	112	young	A	A4	B	2019-01-18	m		28	5	1	26	2.1	0.9165	0.910093	0.31573	0.0122	98.4604	1.67019	0.214242	37.6839	0.0946414	1		1	0	0	0	0	0	0
570	BN09164	BN	109	young	C	C2	B	2019-01-18	m		28	5	2	22.4	1.9	0.6894	1.00725	0.24326	0.0141	98.4604	1.25476	0.208903	37.1029	0.0757344	1		1	0	0	0	0	0	0
571	BK97716	BK	624	old	C	C3	B	2019-01-18	m		28	5	3	26.9	0.7	0.8791	0.998976	0.309571	0.0162	98.4604	1.46854	0.192123	37.9104	0.0887048	1		1	0	0	0	0	0	0
572	BK97197	BK	644	old	A	A3	B	2019-01-18	m		28	5	4	29.5	1.6	0.9582	1.07316	0.343543	0.0155	98.4604	1.98542	0.234059	37.6033	0.0997787	1		1	0	0	0	0	0	0
573	BN09273	BN	107	young	A	A1	B	2019-01-18	m		28	5	5	20.7	2.1	0.7788	0.967129	0.272116	0.0212	98.4604	1.61667	0.240615	38.1568	0.0766774	1		1	0	0	0	0	0	0
574	BK95302	BK	685	old	A	A1	B	2019-01-18	m		28	5	6	26.5	2	1.3454	0.736807	0.443419	0.0176	98.4604	2.54622	0.232561	38.0076	0.134437	1		1	0	0	0	0	0	0
575	BK95714	BK	680	old	C	C2	B	2019-01-18	m		28	5	7	29.9	2	1.2703	0.656459	0.409883	0.024	98.4604	2.32427	0.229659	37.6602	0.131498	1		1	0	0	0	0	0	0
576	BN08884	BN	113	young	C	C4	B	2019-01-18	m		28	5	8	17.3	1.3	1.0267	0.685302	0.33383	0.0311	98.4604	1.54547	0.187495	37.7517	0.105284	1		1	0	0	0	0	0	0
577	BN08950	BN	113	young	C	C1	B	2019-01-19	a		26	6	1	18.4	2.4	0.8136	0.836406	0.275122	0.0214	99.4701	3.25957	0.479834	38.1647	0.0668819	1		1	0	0	0	0	0	0
579	BK97176	BK	647	old	C	C4	B	2019-01-19	a		26	6	3	28.3	2.9	1.239	0.819855	0.417207	0.0441	99.4701	3.59788	0.349261	38.0883	0.102496	1		1	0	0	0	0	0	0
580	BN08919	BN	114	young	A	A2	B	2019-01-19	a		26	6	4	25.1	3	1.3499	0.66153	0.436156	0.0214	99.4701	1.83118	0.170038	37.8553	0.113865	1		1	0	0	0	0	0	0
581	BN09223	BN	109	young	C	C3	B	2019-01-19	a		26	6	5	15.3	0.5	1.0221	0.616867	0.326314	0.0236	99.4701	1.618	0.200815	38.7466	0.0801858	1		1	0	0	0	0	0	0
582	BK96136	BK	671	old	C	C2	B	2019-01-19	a		26	6	6	23.4	1.7	1.2732	0.635721	0.408546	0.0196	99.4701	2.77221	0.274815	37.8238	0.107681	1		1	0	0	0	0	0	0
583	BK95544	BK	683	old	A	A2	B	2019-01-19	a		26	6	7	22.3	2.4	1.1877	0.655384	0.38312	0.0171	99.4701	2.44837	0.258819	37.2952	0.105151	1		1	0	0	0	0	0	0
584	BN08798	BN	116	young	A	A4	B	2019-01-19	a		26	6	8	28.7	1.3	1.4472	0.718353	0.474671	0.0405	99.4701	1.6567	0.141354	37.1096	0.130265	1		1	0	0	0	0	0	0
585	BK96425	BK	664	old	C	C1	B	2019-01-19	m		28	6	1	26.4	2.9	1.0585	0.831082	0.35745	0.0224	99.6347	1.50643	0.170682	37.5456	0.110889	1		1	0	0	0	0	0	0
586	BN08910	BN	114	young	A	A4	B	2019-01-19	m		28	6	2	27.2	2.4	1.1669	0.825349	0.393481	0.0215	99.6347	1.95533	0.201257	38.3134	0.113144	1		1	0	0	0	0	0	0
587	BK94338	BK	706	old	A	A3	B	2019-01-19	m		28	6	3	27.1	2.7	0.9476	0.942697	0.329103	0.0151	99.6347	1.67602	0.206254	37.7169	0.0975211	1		1	0	0	0	0	0	0
588	BN09124	BN	110	young	C	C1	B	2019-01-19	m		28	6	4	21.7	1.9	0.8872	0.806132	0.297698	0.0206	99.6347	1.30205	0.177136	36.6339	0.102758	1		1	0	0	0	0	0	0
589	BK96152	BK	670	old	A	A1	B	2019-01-19	m		28	6	5	23.5	1.5	1.2806	0.798376	0.428848	0.0223	99.6347	1.46212	0.138082	36.5686	0.149453	1		1	0	0	0	0	0	0
590	BK94481	BK	705	old	C	C3	B	2019-01-19	m		28	6	6	28.5	2.9	1.2959	0.714638	0.424632	0.0174	99.6347	2.31051	0.220369	38.671	0.121442	1		1	0	0	0	0	0	0
591	BN08764	BN	117	young	A	A1	B	2019-01-19	m		28	6	7	36.6	3.3	1.3656	0.745094	0.45105	0.0261	99.6347	1.90481	0.171034	37.0906	0.150221	1		1	0	0	0	0	0	0
592	BN08753	BN	117	young	C	C3	B	2019-01-19	m		28	6	8	17.7	1.2	0.9436	0.684824	0.306771	0.0562	99.6347	1.35932	0.179458	37.2489	0.102023	1		1	0	0	0	0	0	0
593	BN09102	BN	111	young	A	A3	B	2019-01-20	a		13	6	1	27	3.4	1.8691	0.915146	0.644709	0.0263	99.1002	1.40754	0.0884203	35.9667	0.0813829	1		1	0	0	0	0	0	0
594	BK96212	BK	669	old	C	C2	B	2019-01-20	a		13	6	2	22.3	2	1.3978	0.884747	0.478486	0.0211	99.1002	1.96181	0.166051	38.3881	0.0550573	1		1	0	0	0	0	0	0
596	BN08969	BN	114	young	C	C4	B	2019-01-20	a		13	6	4	24.5	1.5	1.3707	0.972715	0.479587	0.0204	99.1002	2.47284	0.208826	38.2031	0.0543861	1		1	0	0	0	0	0	0
597	BK97220	BK	646	old	A	A4	B	2019-01-20	a		13	6	5	31.9	4.5	1.9086	0.879598	0.652494	0.046	99.1002	3.15898	0.196076	38.1448	0.0759042	1		1	0	0	0	0	0	0
598	BN08901	BN	115	young	C	C1	B	2019-01-20	a		13	6	6	20.4	1.5	1.2214	0.941133	0.42403	0.0563	99.1002	3.91403	0.373837	38.6096	0.0476931	1		1	0	0	0	0	0	0
599	BK97093	BK	649	old	A	A1	B	2019-01-20	a		13	6	7	29.5	4.1	2.0485	0.838467	0.693071	0.0153	99.1002	5.48136	0.320307	39.0539	0.0786256	1		1	0	0	0	0	0	0
600	BK97175	BK	648	old	C	C4	B	2019-01-20	a		13	6	8	24.8	1.5	1.7334	0.724299	0.56943	0.038	99.1002	2.85882	0.20333	37.9894	0.0693655	1		1	0	0	0	0	0	0
601	BK95114	BK	689	old	A	A2	B	2019-01-20	m		17	6	1	25.3	3.4	1.2112	0.806555	0.40646	0.0176	99.1627	2.17428	0.216648	38.5704	0.0561511	1		1	0	0	0	0	0	0
602	BN08926	BN	115	young	C	C3	B	2019-01-20	m		17	6	2	18.2	1.6	1.1697	0.939728	0.40594	0.0218	99.1627	1.62505	0.162129	38.3059	0.0549004	1		1	0	0	0	0	0	0
603	BN09115	BN	111	young	A	A1	B	2019-01-20	m		17	6	3	20.4	2.5	1.2287	0.857085	0.417676	0.017	99.1627	1.74443	0.169149	38.866	0.0561923	1		1	0	0	0	0	0	0
604	BK96484	BK	664	old	C	C4	B	2019-01-20	m		17	6	4	27.6	2.6	1.7402	0.791461	0.581723	0.0179	99.1627	2.51349	0.174991	38.2025	0.0820754	1		1	0	0	0	0	0	0
605	BK96574	BK	663	old	C	C1	B	2019-01-20	m		17	6	5	32.5	3.1	1.8071	0.7999	0.605399	0.0139	99.1627	2.52662	0.169026	36.841	0.0910793	1		1	0	0	0	0	0	0
606	BN08893	BN	115	young	A	A2	B	2019-01-20	m		17	6	6	20.1	2.2	1.2191	0.801575	0.408588	0.0215	99.1627	2.43058	0.240924	37.6358	0.0590771	1		1	0	0	0	0	0	0
607	BN08964	BN	114	young	C	C2	B	2019-01-20	m		17	6	7	28	1.7	1.7748	0.83277	0.599599	0.0268	99.1627	1.85283	0.12515	37.5506	0.0863626	1		1	0	0	0	0	0	0
609	BK97561	BK	636	old	A	A3	B	2019-01-21	a		23	6	1	26.3	2.9	1.2605	0.847997	0.4275	0.0172	99.7206	2.70802	0.256549	37.9711	0.0841953	1		1	0	0	0	0	0	0
610	BN08803	BN	117	young	A	A2	B	2019-01-21	a		23	6	2	26.8	3.1	1.531	0.804376	0.513492	0.0182	99.7206	1.77456	0.139962	37.872	0.102945	1		1	0	0	0	0	0	0
611	BN09332	BN	108	young	C	C2	B	2019-01-21	a		23	6	3	22.9	2.4	1.1538	0.695528	0.376172	0.0241	99.7206	2.44058	0.262762	38.1677	0.0760695	1		1	0	0	0	0	0	0
612	BK97729	BK	624	old	C	C1	B	2019-01-21	a		23	6	4	21.2	2.1	1.4311	0.709943	0.468355	0.0339	99.7206	1.10626	0.0956615	36.3622	0.107101	1		1	0	0	0	0	0	0
613	BN08931	BN	115	young	C	C4	B	2019-01-21	a		23	6	5	20.9	0.9	1.2812	0.733375	0.421881	0.012	99.7206	2.26562	0.217496	37.8911	0.0860382	1		1	0	0	0	0	0	0
614	BK94546	BK	707	old	C	C3	B	2019-01-21	a		23	6	6	27.3	2.2	1.4518	0.701061	0.474019	0.0175	99.7206	1.74894	0.149428	37.5264	0.0999419	1		1	0	0	0	0	0	0
615	BK95227	BK	688	old	A	A2	B	2019-01-21	a		23	6	7	30.5	3	1.6363	0.659292	0.528377	0.0195	99.7206	1.99551	0.152955	36.8606	0.118054	1		1	0	0	0	0	0	0
616	BN09060	BN	113	young	A	A3	B	2019-01-21	a		23	6	8	24.1	2.7	1.3753	0.708064	0.449871	0.0501	99.7206	1.66153	0.149581	37.3898	0.095575	1		1	0	0	0	0	0	0
617	BN08947	BN	115	young	A	A4	B	2019-01-21	m		23	6	1	26	2	1.0993	0.979441	0.385265	0.0163	99.7931	1.43874	0.151244	37.5445	0.0755818	1		1	0	0	0	0	0	0
618	BN09164	BN	112	young	C	C2	B	2019-01-21	m		23	6	2	22	1.5	0.818	1.011	0.288901	0.0351	99.7931	2.45321	0.343906	37.51	0.056375	1		1	0	0	0	0	0	0
619	BK97716	BK	627	old	C	C3	B	2019-01-21	m		23	6	3	27.5	1.5	1.1896	0.809768	0.39954	0.0187	99.7931	1.99293	0.202017	37.9695	0.079468	1		1	0	0	0	0	0	0
620	BK97197	BK	647	old	A	A3	B	2019-01-21	m		23	6	4	30	2.3	1.3022	1.05268	0.464582	0.0168	99.7931	1.75506	0.152997	37.4942	0.0898428	1		1	0	0	0	0	0	0
622	BK95302	BK	688	old	A	A1	B	2019-01-21	m		23	6	6	26.6	2.2	1.938	0.733488	0.638175	0.0265	99.7931	3.06991	0.194823	37.6699	0.132107	1		1	0	0	0	0	0	0
623	BK95714	BK	683	old	C	C2	B	2019-01-21	m		23	6	7	30.6	2.2	1.531	0.653168	0.493568	0.0185	99.7931	2.18384	0.179196	37.5507	0.105218	1		1	0	0	0	0	0	0
624	BN08884	BN	116	young	C	C4	B	2019-01-21	m		23	6	8	18.9	2.3	1.2326	0.743469	0.406949	0.0455	99.7931	2.57803	0.256569	38.0787	0.0817447	1		1	0	0	0	0	0	0
625	BN08950	BN	119	young	C	C1	B	2019-01-25	m	m_1	32	7	5	18	1.1	0.5315	0.979116	0.186257	0.0349	98.6148	1.11478	0.242399	37.8371	0.0910562	1		1	0	0	0	0	0	0
627	BK97176	BK	653	old	C	C4	B	2019-01-25	m	m_2	32	7	5	29.5	2.3	0.983	0.753191	0.325364	0.0164	98.612	4.59841	0.57239	38.9138	0.159754	1		1	0	0	0	0	0	0
629	BN09223	BN	115	young	C	C3	B	2019-01-25	a	a_1	32	7	5	15.3	0.6	0.6572	0.709857	0.215076	0.036	98.6296	1.45529	0.274039	39.0748	0.106689	1		1	0	0	0	0	0	0
630	BK96136	BK	677	old	C	C2	B	2019-01-25	a	a_1	32	7	8	23.3	1	0.7875	0.751238	0.260523	0.0173	98.6296	1.37525	0.213792	38.3496	0.124023	1		1	0	0	0	0	0	0
631	BK95544	BK	689	old	A	A2	B	2019-01-25	a	a_2	32	7	5	22.3	0.9	0.8348	0.79001	0.278957	0.0203	98.7207	1.8689	0.271334	37.9269	0.140848	1		1	0	0	0	0	0	0
632	BN08798	BN	122	young	A	A4	B	2019-01-25	a	a_2	32	7	8	29.6	1.9	1.0817	0.883424	0.370158	0.0203	98.7207	2.18397	0.238954	39.6422	0.141544	1		1	0	0	0	0	0	0
633	BK96425	BK	669	old	C	C1	B	2019-01-24	m	m_1	32	7	5	26	1.2	0.8478	0.859755	0.28839	0.0175	98.4882	1.40027	0.196647	37.8533	0.144841	1		1	0	0	0	0	0	0
634	BN08910	BN	119	young	A	A4	B	2019-01-24	m	m_1	32	7	8	27.5	1.7	0.9455	0.852671	0.321048	0.0194	98.4882	1.79277	0.226157	38.5319	0.14475	1		1	0	0	0	0	0	0
635	BK94338	BK	711	old	A	A3	B	2019-01-24	m	m_2	32	7	5	26.5	1.3	0.9548	0.791881	0.31921	0.017	98.4924	1.71352	0.217404	38.521	0.152231	1		1	0	0	0	0	0	0
636	BN09124	BN	115	young	C	C1	B	2019-01-24	m	m_2	32	7	8	21.8	1.5	0.7688	0.706946	0.251406	0.0156	98.4924	1.13268	0.182468	38.0585	0.126897	1		1	0	0	0	0	0	0
637	BK96152	BK	675	old	A	A1	B	2019-01-24	a	a_1	32	7	5	23.4	0.8	0.784	0.896719	0.269182	0.0118	98.4538	1.47641	0.222135	37.2776	0.156493	1		1	0	0	0	0	0	0
638	BK94481	BK	710	old	C	C3	B	2019-01-24	a	a_1	32	7	8	28.2	0.8	0.9322	0.814632	0.31348	0.0175	98.4538	1.59943	0.206639	38.0949	0.152946	1		1	0	0	0	0	0	0
640	BN08753	BN	122	young	C	C3	B	2019-01-24	a	a_2	32	7	8	17.2	1.3	0.6796	0.718069	0.222887	0.0197	98.4553	1.38653	0.251941	38.214	0.109365	1		1	0	0	0	0	0	0
641	BN09102	BN	118	young	A	A3	B	2019-01-27	m	m_1	32	7	5	26.2	2.6	0.8478	0.859755	0.28839	0.0175	98.4882	1.40027	0.196647	37.8533	0.144841	1		1	0	0	0	0	0	0
642	BK96212	BK	676	old	C	C2	B	2019-01-27	m	m_1	32	7	8	22.8	2.4	0.9427	0.807468	0.316429	0.0287	97.6272	2.09589	0.268254	39.0117	0.134447	1		1	0	0	0	0	0	0
644	BN08969	BN	121	young	C	C4	B	2019-01-27	m	m_2	32	7	5	24.4	0.7	0.6024	0.964759	0.210358	0.0189	97.4523	1.24071	0.238873	38.2625	0.102404	1		1	0	0	0	0	0	0
645	BK97220	BK	653	old	A	A4	B	2019-01-27	m	m_2	32	7	8	31.8	2.1	1.2119	1.04563	0.431631	0.0349	97.4523	3.80477	0.357002	39.5785	0.159913	1		1	0	0	0	0	0	0
646	BN08901	BN	122	young	C	C1	B	2019-01-27	a	a_1	32	7	5	20.1	0.6	0.6461	0.813342	0.217198	0.026	97.2595	1.21036	0.225691	37.6456	0.114442	1		1	0	0	0	0	0	0
647	BK97093	BK	656	old	A	A1	B	2019-01-27	a	a_1	32	7	8	29.2	1.1	1.007	0.903053	0.346297	0.0184	97.2595	1.78748	0.209049	37.8206	0.176149	1		1	0	0	0	0	0	0
648	BK97175	BK	655	old	C	C4	B	2019-01-27	a	a_2	32	7	8	24.3	0.9	0.8569	0.671009	0.277565	0.0253	97.1451	1.24465	0.181608	38.0986	0.143493	1		1	0	0	0	0	0	0
649	BK95114	BK	695	old	A	A2	B	2019-01-26	m	m_1	32	7	5	24.6	1.3	0.9559	0.794748	0.319814	0.0173	98.3321	1.56394	0.198051	38.6788	0.143125	1		1	0	0	0	0	0	0
650	BN08926	BN	121	young	C	C3	B	2019-01-26	m	m_1	32	7	8	17.8	0.8	0.6461	0.75979	0.21422	0.0214	98.3321	1.25518	0.237301	37.7496	0.112373	1		1	0	0	0	0	0	0
651	BN09115	BN	115	young	A	A1	B	2019-01-24	m	m_2	32	7	5	19.8	1.3	0.8559	0.777194	0.285064	0.0221	98.0776	1.23833	0.175934	38.3084	0.135677	1		1	0	0	0	0	0	0
652	BK96484	BK	670	old	C	C4	B	2019-01-26	m	m_2	32	7	8	27.5	0.6	0.8887	0.822778	0.299474	0.0175	98.0776	1.25647	0.169922	37.6467	0.160785	1		1	0	0	0	0	0	0
653	BK96574	BK	669	old	C	C1	B	2019-01-26	a	a_1	32	7	5	32	0.9	0.8476	1.02225	0.300176	0.014	97.9118	1.80299	0.243261	38.4876	0.130943	1		1	0	0	0	0	0	0
654	BN08893	BN	121	young	A	A2	B	2019-01-26	a	a_1	32	7	8	20.4	1.5	0.8628	0.864279	0.293829	0.0167	97.9118	3.47018	0.478313	39.6389	0.112948	1		1	0	0	0	0	0	0
656	BK94533	BK	712	old	A	A4	B	2019-01-26	a	a_3	32	7	8	26.8	2.3	1.2199	0.9706	0.426603	0.023	97.838	5.36288	0.509131	40.7969	0.144995	1		1	0	0	0	0	0	0
657	BK97561	BK	644	old	A	A3	B	2019-01-29	m	m_1	32	7	5	25.8	1.7	0.9549	0.765839	0.317103	0.018	99.8638	1.55753	0.198926	37.8328	0.163713	1		1	0	0	0	0	0	0
658	BN08803	BN	125	young	A	A2	B	2019-01-29	m	m_1	32	7	8	21.8	0.9	1.0678	0.722888	0.350648	0.0225	99.8638	1.57782	0.182239	38.3179	0.169011	1		1	0	0	0	0	0	0
659	BN09332	BN	116	young	C	C2	B	2019-01-29	m	m_2	32	7	5	26.8	0.7	0.8449	0.724073	0.277537	0.0197	97.8805	1.21105	0.176724	37.5012	0.15442	1		1	0	0	0	0	0	0
660	BK97729	BK	632	old	C	C1	B	2019-01-29	m	m_2	32	7	8	29.8	1.7	0.8008	0.69543	0.261077	0.0191	97.8805	1.34662	0.208897	36.2986	0.186293	1		1	0	0	0	0	0	0
661	BN08931	BN	123	young	C	C4	B	2019-01-29	a	a_1	32	7	5	21.1	0.8	1.1169	0.730594	0.367512	0.0359	97.9701	1.47881	0.162966	37.9705	0.18707	1		1	0	0	0	0	0	0
662	BK94546	BK	715	old	C	C3	B	2019-01-29	a	a_1	32	7	8	27.4	1.1	0.9241	0.774591	0.307571	0.048	97.9701	1.69471	0.223154	38.0741	0.152138	1		1	0	0	0	0	0	0
663	BK95227	BK	696	old	A	A2	B	2019-01-29	a	a_2	32	7	5	28.4	0.7	1.5168	0.77947	0.505478	0.0286	98.0592	2.32241	0.186077	42.4919	0.144569	1		1	0	1	0	0	0	0
664	BN09060	BN	121	young	A	A3	B	2019-01-29	a	a_2	32	7	8	17.6	0.9	0.9029	0.706391	0.295215	0.0368	98.0592	1.83779	0.252123	38.4897	0.139127	1		1	0	0	0	0	0	0
665	BN08947	BN	122	young	A	A4	B	2019-01-28	m	m_1	32	7	5	26.5	1.9	1.0102	0.783112	0.336969	0.0293	97.1297	1.64174	0.197319	37.7636	0.175273	1		1	0	0	0	0	0	0
666	BN09164	BN	119	young	C	C2	B	2019-01-28	m	m_1	32	7	8	27.3	2.7	0.9124	0.700685	0.297873	0.0218	97.1297	1.30402	0.1773	38.9498	0.134508	1		1	0	0	0	0	0	0
667	BK97716	BK	634	old	C	C3	B	2019-01-28	m	m_2	32	7	5	23.2	0.9	0.8614	0.684119	0.279995	0.0149	97.0345	1.33803	0.19354	37.1415	0.167537	1		1	0	0	0	0	0	0
668	BK97197	BK	654	old	A	A3	B	2019-01-28	m	m_2	32	7	8	20.7	1.5	1.0793	0.815065	0.362987	0.0484	97.0345	1.75552	0.195871	37.7123	0.188943	1		1	0	0	0	0	0	0
669	BN09273	BN	117	young	A	A1	B	2019-01-28	a	a_1	32	7	5	20.4	0.7	0.8276	0.721363	0.271661	0.0176	96.9893	1.36662	0.20374	37.4147	0.152843	1		1	0	0	0	0	0	0
670	BK95302	BK	695	old	A	A1	B	2019-01-28	a	a_1	32	7	8	27.1	1.4	1.2093	0.715993	0.396396	0.0163	96.9893	2.3836	0.243534	39.1501	0.176739	1		1	0	0	0	0	0	0
671	BK95714	BK	690	old	C	C2	B	2019-01-28	a	a_2	32	7	5	29.8	#N/A	1.0446	0.71094	0.341955	0.0214	97.0666	1.63178	0.193262	38.5458	0.16241	1		1	0	0	0	0	0	0
673	BN09770	BN	115	young	C	C1	C	2019-02-12	a		20	1	1	19.5	1.4	1.4019	0.714102	0.4593	0.0291	99.4445	1.40446	0.123842	38.0834	0.0775243	1		1	0	0	0	0	0	0
674	BK96412	BK	689	old	A	A4	C	2019-02-12	a		20	1	2	35.9	3.5	1.7847	0.680226	0.579513	0.0238	99.4445	3.57922	0.250138	36.812	0.106157	1		1	0	0	0	0	0	0
676	BN08990	BN	137	young	A	A2	C	2019-02-12	a		20	1	4	24.1	2.7	1.6181	0.776899	0.538879	0.0235	99.4445	1.46919	0.110419	37.8174	0.0908155	1		1	0	0	0	0	0	0
677	BN09800	BN	115	young	C	C3	C	2019-02-12	a		20	1	5	22	1.6	1.3172	0.703386	0.430336	0.0168	99.4445	1.20063	0.112994	37.5268	0.0751536	1		1	0	0	0	0	0	0
678	BK97062	BK	673	old	C	C2	C	2019-02-12	a		20	1	6	30.8	4.7	1.9015	0.789114	0.635259	0.0369	99.4445	2.12787	0.135659	36.2862	0.116755	1		1	0	0	0	0	0	0
679	BK96294	BK	691	old	A	A2	C	2019-02-12	a		20	1	7	23.9	2.7	1.3585	0.687891	0.442017	0.0264	99.4445	2.92441	0.267951	37.9117	0.0758441	1		1	0	0	0	0	0	0
682	BN08941	BN	137	young	A	A4	C	2019-02-12	m		20	1	2	29.8	3.4	1.7232	0.735956	0.567808	0.0161	99.2937	1.75135	0.124918	37.636	0.0977094	1		1	0	0	0	0	0	0
684	BN09724	BN	116	young	C	C1	C	2019-02-12	m		20	1	4	21.2	2	1.3084	0.656833	0.422218	0.014	99.2937	1.93358	0.185473	38.6436	0.0701796	1		1	0	0	0	0	0	0
685	BK96334	BK	690	old	A	A1	C	2019-02-12	m		20	1	5	33.5	2	1.5652	0.720866	0.513713	0.019	99.2937	2.75279	0.217024	36.9694	0.0922365	1		1	0	0	0	0	0	0
687	BN09900	BN	113	young	A	A1	C	2019-02-12	m		20	1	7	20.2	1.2	1.3819	0.721398	0.453616	0.0247	99.2937	1.09	0.0973177	38.0717	0.0764678	1		1	0	0	0	0	0	0
688	BN09643	BN	118	young	C	C3	C	2019-02-12	m		20	1	8	17.7	1.4	1.1741	0.695256	0.382763	0.0429	99.2937	1.56398	0.165484	38.5129	0.0634208	1		1	0	0	0	0	0	0
689	BN09076	BN	136	young	A	A3	C	2019-02-13	a		20	1	1	30.6	3.2	1.6476	0.737558	0.543124	0.0173	100.372	2.34039	0.174519	#N/A	#N/A	1	no data from temp logger	1	0	m	m	0	m	m
690	BK97802	BK	643	old	C	C2	C	2019-02-13	a		20	1	2	#N/A	#N/A	1.6941	0.702261	0.553306	0.0312	100.372	3.91365	0.286465	38.856	0.089844	1		1	1	0	1	1	0	0
692	BN10235	BN	100	young	C	C4	C	2019-02-13	a		20	1	4	17.9	1.6	1.0728	0.730052	0.352951	0.0493	100.372	1.47641	0.169413	37.3126	0.0619665	1		1	0	0	0	0	0	0
693	BK95294	BK	711	old	A	A4	C	2019-02-13	a		20	1	5	32.6	2.4	1.8134	0.699184	0.591791	0.0258	100.372	2.82026	0.193008	38.4823	0.0981156	1		1	0	0	0	0	0	0
694	BN10155	BN	104	young	C	C1	C	2019-02-13	a		20	1	6	18.6	1.9	1.1156	0.765328	0.370419	0.0225	100.372	1.94736	0.212915	38.082	0.0616967	1		1	0	0	0	0	0	0
695	BK94563	BK	730	old	A	A1	C	2019-02-13	a		20	1	7	37.5	2.4	2.0012	0.719268	0.656537	0.0259	100.372	3.41855	0.210881	37.8536	0.11209	1		1	0	0	0	0	0	0
696	BK97701	BK	651	old	C	C4	C	2019-02-13	a		20	1	8	21.5	2.4	1.6	0.743437	0.528243	0.044	100.372	2.40319	0.184251	38.1723	0.088046	1		1	0	0	0	0	0	0
697	BK97029	BK	675	old	A	A2	C	2019-02-13	m		20	1	1	25.2	3.6	1.5795	0.720165	0.518311	0.0238	100.521	3.2174	0.251402	37.0731	0.0925138	1		1	0	0	0	0	0	0
698	BN10066	BN	109	young	C	C3	C	2019-02-13	m		20	1	2	17.8	1.4	1.1537	0.673139	0.373916	0.0168	100.521	1.0157	0.110014	37.6233	0.0654644	1		1	0	0	0	0	0	0
699	BN09704	BN	118	young	A	A1	C	2019-02-13	m		20	1	3	21.5	1.7	1.4059	0.691657	0.457895	0.0211	100.521	1.87404	0.165756	37.6539	0.0796367	1		1	0	0	0	0	0	0
700	BK97619	BK	655	old	C	C4	C	2019-02-13	m		20	1	4	27.8	3.2	1.852	0.737365	0.610473	0.0324	100.521	2.22431	0.147565	39.1883	0.0965172	1		1	0	0	0	0	0	0
702	BN08994	BN	138	young	A	A2	C	2019-02-13	m		20	1	6	25.2	3.3	1.7545	0.788373	0.586037	0.0303	100.521	2.85324	0.197182	38.2042	0.0963789	1		1	0	0	0	0	0	0
704	BN09714	BN	118	young	C	C2	C	2019-02-13	m		20	1	6	26.1	1.5	1.7545	0.788373	0.586037	0.0303	100.521	2.85324	0.197182	38.4008	0.0953492	1		1	0	0	0	0	0	0
706	BN09506	BN	124	young	A	A2	C	2019-02-14	a		20	1	2	23.8	2.2	1.4441	0.825358	0.486954	0.0356	100.804	1.48693	0.123668	38.1989	0.0793508	1		1	0	0	0	0	0	0
707	BN10190	BN	104	young	C	C2	C	2019-02-14	a		20	1	3	18	1	1.0921	0.765589	0.362641	0.0207	100.804	1.88179	0.210159	38.6125	0.0586757	1		1	0	0	0	0	0	0
708	BK97207	BK	671	old	C	C1	C	2019-02-14	a		20	1	4	33	3.2	1.936	0.779339	0.645156	0.0197	100.804	2.11617	0.132844	38.0818	0.107069	1		1	0	0	0	0	0	0
709	BN10173	BN	104	young	C	C4	C	2019-02-14	a		20	1	5	19.8	1.3	1.3161	0.694552	0.428975	0.0205	100.804	3.4045	0.321423	39.2768	0.0682737	1		1	0	0	0	0	0	0
710	BK97637	BK	656	old	C	C3	C	2019-02-14	a		20	1	5	15.9	0.9	1.3161	0.694552	0.428975	0.0205	100.804	3.4045	0.321423	38.2174	0.0722443	1		1	0	0	0	0	0	0
711	BK97242	BK	670	old	A	A2	C	2019-02-14	a		20	1	6	24	2.7	1.1663	0.715596	0.382261	0.0164	100.804	1.37368	0.145539	38.6054	0.0626861	1		1	0	0	0	0	0	0
712	BN09230	BN	135	young	A	A3	C	2019-02-14	a		20	1	7	25	2.6	1.7557	0.736288	0.578567	0.0255	100.804	2.39602	0.167723	38.025	0.0974037	1		1	0	0	0	0	0	0
713	BN09029	BN	138	young	A	A4	C	2019-02-14	m		20	1	1	33.8	2.1	1.9193	0.740947	0.633249	0.0197	100.851	2.28082	0.145872	37.7761	0.107971	1		1	0	0	0	0	0	0
714	BK97635	BK	656	old	C	C3	C	2019-02-14	m		20	1	3	16.8	1.6	1.1771	0.698751	0.384095	0.0215	100.851	1.90103	0.20045	37.8992	0.0657627	1		1	0	0	0	0	0	0
716	BN09166	BN	136	young	A	A1	C	2019-02-14	m		20	1	5	18.2	1.6	1.3944	0.715648	0.457029	0.0214	100.851	1.55047	0.137396	39.0538	0.0731821	1		1	0	0	0	0	0	0
718	BK96710	BK	685	old	C	C2	C	2019-02-14	m		20	1	7	24.4	2	1.342	0.740611	0.442737	0.0205	100.851	3.83517	0.350828	37.8611	0.0751353	1		1	0	0	0	0	0	0
719	BN09637	BN	120	young	C	C4	C	2019-02-14	m		20	1	8	23.3	1.7	1.4894	0.783336	0.496843	0.0292	100.851	1.40311	0.114374	36.841	0.0884391	1		1	0	0	0	0	0	0
720	BN09897	BN	115	young	C	C2	C	2019-02-14	m		20	1	2	33	1.9	1.6782	0.755154	0.555753	0.0156	100.851	1.61475	0.117673	37.3774	0.0965737	1		1	0	0	0	0	0	0
721	BN09770	BN	118	young	C	C1	C	2019-02-15	a		28	2	1	18.8	1.4	0.9229	0.668328	0.298731	0.0158	100.782	1.55238	0.210462	37.865	0.0935527	1		1	0	0	0	0	0	0
722	BK96412	BK	692	old	A	A4	C	2019-02-15	a		28	2	2	34.9	3.4	1.3787	0.706753	0.450827	0.0272	100.782	2.42724	0.218051	36.2194	0.167738	1		1	0	0	0	0	0	0
724	BN08990	BN	140	young	A	A2	C	2019-02-15	a		28	2	4	22.8	1.7	1.285	0.715409	0.421145	0.0195	100.782	1.80776	0.173846	37.7087	0.132356	1		1	0	0	0	0	0	0
725	BN09800	BN	118	young	C	C3	C	2019-02-15	a		28	2	5	22.1	2	0.9069	0.663689	0.29319	0.0237	100.782	1.05622	0.145901	35.9775	0.113683	1		1	0	0	0	0	0	0
726	BK97062	BK	676	old	C	C2	C	2019-02-15	a		28	2	6	29.6	3.8	1.3204	0.723493	0.433666	0.0104	100.782	2.58918	0.241803	36.105	0.162912	1		1	0	0	1	0	0	0
727	BK96294	BK	694	old	A	A2	C	2019-02-15	a		28	2	7	24.3	3	1.0567	0.727832	0.347452	0.0281	100.782	1.77959	0.207434	38.2998	0.102594	1		1	0	0	0	0	0	0
728	BN08959	BN	140	young	A	A4	C	2019-02-15	a		28	2	8	26.4	1.9	1.2007	0.728075	0.394826	0.0482	100.782	1.59258	0.163362	37.7636	0.122977	1		1	0	0	0	0	0	0
730	BN08941	BN	140	young	A	A4	C	2019-02-15	m		26	2	2	29.2	2.8	1.3395	0.695483	0.43671	0.0171	100.973	2.41264	0.223746	37.4169	0.117326	1		1	0	0	0	0	0	0
732	BN09724	BN	119	young	C	C1	C	2019-02-15	m		26	2	4	20.9	1.5	1.03	0.698738	0.336094	0.0118	100.973	1.4648	0.176512	37.531	0.0893241	1		1	0	0	0	0	0	0
735	BN09900	BN	116	young	A	A1	C	2019-02-15	m		26	2	7	20.6	2.3	1.1737	0.689103	0.382011	0.019	100.973	1.96188	0.207995	38.5183	0.0937586	1		1	0	0	0	0	0	0
736	BN09643	BN	121	young	C	C3	C	2019-02-15	m		26	2	8	18.5	2.2	0.907	0.73043	0.298432	0.0405	100.973	2.0423	0.277159	38.2845	0.073833	1		1	0	0	0	0	0	0
737	BN09076	BN	139	young	A	A3	C	2019-02-16	a		23	2	1	30.6	2.8	1.6274	0.776392	0.541905	0.0318	100.313	2.19192	0.163816	#N/A	#N/A	1	no data from temp logger	1	0	m	m	0	m	m
738	BK97802	BK	646	old	C	C2	C	2019-02-16	a		23	2	2	28.5	3.5	1.6405	0.734044	0.540288	0.0094	100.313	2.23892	0.16783	37.633	0.11211	1		1	0	0	0	0	0	0
739	BN09343	BN	134	young	A	A3	C	2019-02-16	a		23	2	3	25.9	4.8	1.4671	0.74303	0.484314	0.0266	100.313	2.89359	0.241972	39.0769	0.0912549	1		1	0	0	0	0	0	0
740	BN10235	BN	103	young	C	C4	C	2019-02-16	a		23	2	4	18.5	1.2	1.0418	0.715876	0.341481	0.021	100.313	1.29213	0.153248	37.6408	0.0711574	1		1	0	0	0	0	0	0
741	BK95294	BK	714	old	A	A4	C	2019-02-16	a		23	2	5	32.1	2.6	1.4206	0.700338	0.463744	0.0167	100.313	2.34633	0.204911	37.7573	0.0962644	1		1	0	0	0	0	0	0
742	BN10155	BN	107	young	C	C1	C	2019-02-16	a		23	2	6	19	2.7	1.0611	0.721798	0.348348	0.0162	100.313	1.39823	0.162563	37.7746	0.0718192	1		1	0	0	0	0	0	0
743	BK94563	BK	733	old	A	A1	C	2019-02-16	a		23	2	7	38.1	4.5	1.6571	0.685475	0.538828	0.0214	100.313	2.48017	0.186417	37.546	0.113921	1		1	0	0	0	0	0	0
744	BK97701	BK	654	old	C	C4	C	2019-02-16	a		23	2	8	22	2.6	1.2502	0.728044	0.411099	0.0455	100.313	2.39296	0.235746	38.0829	0.0828887	1		1	0	0	0	0	0	0
745	BK97029	BK	678	old	A	A2	C	2019-02-16	m		23	2	1	25	3	1.4056	0.679781	0.456361	0.0199	100.582	2.5885	0.229718	37.8791	0.0944681	1		1	0	0	0	0	0	0
746	BN10066	BN	112	young	C	C3	C	2019-02-16	m		23	2	2	17.6	1.4	1.3193	0.714849	0.432323	0.0319	100.582	1.9987	0.187238	38.1462	0.0871043	1		1	0	0	0	0	0	0
747	BN09704	BN	121	young	A	A1	C	2019-02-16	m		23	2	3	21.9	2.4	1.2199	0.709075	0.399144	0.0176	100.582	2.23296	0.226572	37.981	0.08143	1		1	0	0	0	0	0	0
748	BK97619	BK	658	old	C	C4	C	2019-02-16	m		23	2	4	26.9	2.5	1.6666	0.717269	0.546477	0.0174	100.582	2.10449	0.155966	38.6325	0.106612	1		1	0	0	0	0	0	0
750	BN08994	BN	141	young	A	A2	C	2019-02-16	m		23	2	6	24	2.7	1.3926	0.710541	0.455827	0.0242	100.582	2.77886	0.246901	38.0949	0.0922561	1		1	0	0	0	0	0	0
752	BN09714	BN	121	young	C	C2	C	2019-02-16	m		23	2	6	26.2	1.8	1.3926	0.710541	0.455827	0.0242	100.582	2.77886	0.246901	37.7394	0.0944815	1		1	0	0	0	0	0	0
754	BN09506	BN	127	young	A	A2	C	2019-02-17	a		13	2	2	23.1	2.6	1.7511	0.73234	0.576456	0.0194	99.9106	3.26	0.229038	38.4969	0.068679	1		1	0	0	0	0	0	0
755	BN10190	BN	107	young	C	C2	C	2019-02-17	a		13	2	3	18.8	2	1.4779	0.751404	0.488945	0.0191	99.9106	1.99266	0.165055	38.1673	0.058723	1		1	0	0	0	0	0	0
756	BK97207	BK	674	old	C	C1	C	2019-02-17	a		13	2	4	32.2	2.2	2.301	0.767579	0.76446	0.0277	99.9106	2.06704	0.109509	37.8934	0.092434	1		1	0	0	0	0	0	0
757	BN10173	BN	107	young	C	C4	C	2019-02-17	a		13	2	5	20	1.5	1.7134	0.718688	0.562032	0.0216	99.9106	1.28723	0.0927579	38.6116	0.0668995	1		1	0	0	0	0	0	0
758	BK97637	BK	659	old	C	C3	C	2019-02-17	a		13	2	6	16.3	1.7	1.7095	0.75642	0.566305	0.0403	99.9106	1.98657	0.142072	39.1882	0.0652774	1		1	0	0	0	0	0	0
759	BK97242	BK	673	old	A	A2	C	2019-02-17	a		13	2	7	24.4	3.5	1.8632	0.718066	0.61107	0.0301	99.9106	2.31028	0.153119	37.8295	0.0750398	1		1	0	0	0	0	0	0
760	BN09230	BN	138	young	A	A3	C	2019-02-17	a		13	2	8	25.4	3.4	1.5485	0.738198	0.510542	0.0495	99.9106	2.23174	0.177039	38.5822	0.0605304	1		1	0	0	0	0	0	0
761	BN09029	BN	141	young	A	A4	C	2019-02-17	m		17	2	1	35.3	3.9	2.4486	0.764314	0.812809	0.0339	100.207	4.91552	0.244927	39.2176	0.11021	1		1	0	0	0	0	0	0
762	BN09897	BN	118	young	C	C2	C	2019-02-17	m		17	2	2	32.6	2.4	1.6872	0.709163	0.552055	0.0171	100.207	2.23262	0.16379	37.2616	0.0832708	1		1	0	0	0	0	0	0
763	BK97635	BK	659	old	C	C3	C	2019-02-17	m		17	2	3	17	1.8	1.4586	0.692788	0.475201	0.0183	100.207	2.98979	0.254811	38.4928	0.0678646	1		1	0	0	0	0	0	0
765	BN09166	BN	139	young	A	A1	C	2019-02-17	m		17	2	5	18.2	1.9	1.644	0.712774	0.538431	0.0178	100.207	1.84275	0.138609	37.9572	0.0784455	1		1	0	0	0	0	0	0
768	BN09637	BN	123	young	C	C4	C	2019-02-17	m		17	2	8	23.2	2.6	1.7023	0.723433	0.559087	0.0551	100.207	1.27187	0.0921337	37.827	0.0817354	1		1	0	0	0	0	0	0
769	BN09770	BN	121	young	C	C1	C	2019-02-18	a		17	3	1	18.9	1.8	1.5299	0.718871	0.501865	0.0301	99.591	2.12327	0.171346	38.4208	0.0714212	1		1	0	0	0	0	0	0
770	BK96412	BK	695	old	A	A4	C	2019-02-18	a		17	3	2	35.1	3.5	2.5693	0.71899	0.842853	0.0284	99.591	3.12321	0.150074	37.2776	0.126707	1		1	0	0	0	0	0	0
772	BN08990	BN	143	young	A	A2	C	2019-02-18	a		17	3	4	23.5	1.8	1.6645	0.720877	0.546306	0.0214	99.591	1.41669	0.105026	37.8174	0.079957	1		1	0	0	0	0	0	0
773	BN09800	BN	121	young	C	C3	C	2019-02-18	a		17	3	5	21.9	0.8	1.3854	0.688826	0.450881	0.0256	99.591	1.42848	0.128312	37.7453	0.0667815	1		1	0	0	0	0	0	0
774	BK97062	BK	679	old	C	C2	C	2019-02-18	a		17	3	6	29.9	4.4	1.7083	0.720131	0.560572	0.0163	99.591	2.50998	0.181341	35.9344	0.0902219	1		1	0	0	0	0	0	0
775	BK96294	BK	697	old	A	A2	C	2019-02-18	a		17	3	7	24	2.5	1.6339	0.704388	0.533944	0.0168	99.591	2.70546	0.205211	37.2948	0.0805085	1		1	0	0	0	0	0	0
776	BN08959	BN	143	young	A	A4	C	2019-02-18	a		17	3	8	27.7	2.7	1.7655	0.77066	0.58702	0.0593	99.591	2.42907	0.167588	38.2117	0.0832323	1		1	0	0	0	0	0	0
778	BN08941	BN	143	young	A	A4	C	2019-02-18	m		13	3	2	28	3.2	1.9029	0.670976	0.616378	0.0271	99.9093	2.41978	0.158995	38.5222	0.0745588	1		1	0	0	0	0	0	0
780	BN09724	BN	122	young	C	C1	C	2019-02-18	m		13	3	4	21.1	2	1.5648	0.698044	0.510508	0.0201	99.9093	1.58052	0.125387	38.0873	0.0623742	1		1	0	0	0	0	0	0
781	BK96334	BK	696	old	A	A1	C	2019-02-18	m		13	3	5	32.5	4	2.3038	0.716599	0.755282	0.0178	99.9093	3.30672	0.177314	38.2954	0.091076	1		1	0	0	0	0	0	0
783	BN09900	BN	119	young	A	A1	C	2019-02-18	m		13	3	7	20.6	2.3	1.6829	0.70634	0.550239	0.0185	99.9093	1.49172	0.109797	38.5183	0.0659487	1		1	0	0	0	0	0	0
784	BN09643	BN	124	young	C	C3	C	2019-02-18	m		13	3	8	18.4	1.9	1.4876	0.721767	0.488359	0.0413	99.9093	2.36807	0.196385	38.7313	0.0578128	1		1	0	0	0	0	0	0
785	BN09076	BN	142	young	A	A3	C	2019-02-19	a		26	3	1	31.3	2.9	1.3239	0.856711	0.449995	0.0182	99.0443	1.66086	0.149479	#N/A	#N/A	1	no data from temp logger	1	0	m	m	0	m	m
786	BK97802	BK	649	old	C	C2	C	2019-02-19	a		26	3	2	29.5	3.5	1.3087	0.757164	0.433616	0.0223	99.0443	1.67518	0.156463	36.9966	0.119009	1		1	0	0	0	0	0	0
787	BN09343	BN	137	young	A	A3	C	2019-02-19	a		26	3	3	24.1	2.8	1.2759	0.708128	0.417363	0.0186	99.0443	2.247	0.218044	38.4118	0.102797	1		1	0	0	0	0	0	0
788	BN10235	BN	106	young	C	C4	C	2019-02-19	a		26	3	4	18.3	0.7	0.5027	0.634573	0.161257	0.0136	99.0443	2.04063	0.512508	37.6408	0.0431844	1		1	0	0	0	0	0	0
789	BK95294	BK	717	old	A	A4	C	2019-02-19	a		26	3	5	31.7	3	1.5126	0.73139	0.497819	0.0201	99.0443	2.09436	0.170386	37.0919	0.13637	1		1	0	0	0	0	0	0
790	BN10155	BN	110	young	C	C1	C	2019-02-19	a		26	3	6	18.8	1.9	0.9888	0.709648	0.323579	0.0141	99.0443	1.34758	0.168666	38.1911	0.0811084	1		1	0	0	0	0	0	0
791	BK94563	BK	736	old	A	A1	C	2019-02-19	a		26	3	7	37.7	3.5	1.5227	0.692323	0.496023	0.0208	99.0443	3.08079	0.251544	37.8536	0.128459	1		1	0	0	0	0	0	0
792	BK97701	BK	657	old	C	C4	C	2019-02-19	a		26	3	8	21.5	2.8	1.252	0.788738	0.418232	0.0401	99.0443	2.0107	0.194709	38.2021	0.102605	1		1	0	0	0	0	0	0
793	BK97029	BK	681	old	A	A2	C	2019-02-19	m		28	3	1	25.6	3.2	1.2064	0.758372	0.399846	0.0125	99.3487	2.50758	0.25399	37.0234	0.133697	1		1	0	0	0	0	0	0
794	BN10066	BN	115	young	C	C3	C	2019-02-19	m		28	3	2	17.5	1.4	0.87	0.678851	0.282396	0.02	99.3487	1.25833	0.180464	37.87	0.0881462	1		1	0	0	0	0	0	0
795	BN09704	BN	124	young	A	A1	C	2019-02-19	m		28	3	3	22.6	2.4	1.065	0.744789	0.351736	0.0235	99.3487	1.80928	0.208327	37.5449	0.111578	1		1	0	0	0	0	0	0
796	BK97619	BK	661	old	C	C4	C	2019-02-19	m		28	3	4	26.9	2.4	1.2778	0.882846	0.4372	0.0213	99.3487	1.63743	0.151684	38.295	0.124119	1		1	0	0	0	0	0	0
798	BN08994	BN	144	young	A	A2	C	2019-02-19	m		28	3	6	23.9	2.8	1.26	0.689841	0.410179	0.0158	99.3487	2.88124	0.284486	38.4227	0.12089	1		1	0	0	0	0	0	0
799	BN09714	BN	124	young	C	C2	C	2019-02-19	m		28	3	7	26	2.3	1.2945	0.685593	0.420937	0.0131	99.3487	2.83937	0.273187	38.6969	0.121016	1		1	0	0	0	0	0	0
802	BN09506	BN	130	young	A	A2	C	2019-02-20	a		17	3	2	23.3	2.2	1.6063	0.725394	0.527828	0.0209	99.451	1.4968	0.114849	37.8613	0.0769992	1		1	0	0	0	0	0	0
803	BN10190	BN	110	young	C	C2	C	2019-02-20	a		17	3	3	18.4	1.7	1.3059	0.693545	0.425538	0.0139	99.451	1.76824	0.16829	38.0585	0.0620131	1		1	0	0	0	0	0	0
804	BK97207	BK	677	old	C	C1	C	2019-02-20	a		17	3	4	31.3	1.6	1.5052	0.705953	0.492089	0.0567	99.451	1.84044	0.151472	38.0818	0.0713982	1		1	0	0	0	0	0	0
805	BN10173	BN	110	young	C	C4	C	2019-02-20	a		17	3	5	19.7	0.8	1.6384	0.721375	0.53781	0.0189	99.451	1.40884	0.106094	38.0555	0.0778134	1		1	0	0	0	0	0	0
806	BK97637	BK	662	old	C	C3	C	2019-02-20	a		17	3	6	16.8	1.2	1.3944	0.768001	0.463312	0.0207	99.451	1.25176	0.109421	38.1876	0.065812	1		1	0	0	0	0	0	0
807	BK97242	BK	676	old	A	A2	C	2019-02-20	a		17	3	7	25.4	3.9	1.7057	0.738231	0.562376	0.0286	99.451	2.71092	0.195229	38.1677	0.0805803	1		1	0	0	0	0	0	0
808	BN09230	BN	141	young	A	A3	C	2019-02-20	a		17	3	8	25.4	3.1	1.5158	0.754783	0.501924	0.0479	99.451	2.05148	0.165533	37.6966	0.073239	1		1	0	0	0	0	0	0
809	BN09029	BN	144	young	A	A4	C	2019-02-20	m		13	3	1	35.8	4	2.4736	0.784605	0.825428	0.0547	99.4159	2.55969	0.125593	38.1042	0.0985334	1		1	0	0	0	0	0	0
810	BN09897	BN	121	young	C	C2	C	2019-02-20	m		13	3	2	32.1	2.1	1.8947	0.721064	0.62189	0.016	99.4159	1.98458	0.129244	37.4932	0.0773561	1		1	0	0	0	0	0	0
817	BN09770	BN	124	young	C	C1	C	2019-02-21	a		13	4	1	18.3	1.5	1.5475	0.729822	0.509097	0.0159	99.7055	1.63108	0.129757	38.6391	0.0603569	1		1	0	0	0	0	0	0
820	BN08990	BN	146	young	A	A2	C	2019-02-21	a		13	4	4	24.5	2.8	1.8162	0.724204	0.596615	0.0453	99.7055	1.6941	0.115001	38.035	0.0725464	1		1	0	0	0	0	0	0
821	BN09800	BN	124	young	C	C3	C	2019-02-21	a		13	4	5	21.9	1.8	1.7327	0.719224	0.568443	0.0238	99.7055	1.20546	0.0858856	37.6559	0.0702753	1		1	0	0	0	0	0	0
822	BK97062	BK	682	old	C	C2	C	2019-02-21	a		13	4	6	30.4	4.5	2.0213	0.754613	0.66928	0.0138	99.7055	2.91334	0.176294	35.8065	0.0886282	1		1	0	1	0	0	0	0
823	BK96294	BK	700	old	A	A2	C	2019-02-21	a		13	4	7	25.2	3.8	1.81	0.72989	0.595464	0.0263	99.7055	4.57593	0.311228	37.2948	0.0745017	1		1	0	0	0	0	0	0
826	BN08941	BN	146	young	A	A4	C	2019-02-21	m		17	4	2	28.2	2	1.8349	0.737915	0.604923	0.0192	99.9631	1.57806	0.105652	37.9347	0.0876488	1		1	0	0	0	0	0	0
828	BN09724	BN	125	young	C	C1	C	2019-02-21	m		17	4	4	21.4	2.3	1.5695	0.704237	0.512878	0.0147	99.9631	2.21717	0.175082	38.4151	0.0732893	1		1	0	0	0	0	0	0
829	BK96334	BK	699	old	A	A1	C	2019-02-21	m		17	4	5	31.2	3.5	2.2821	0.702116	0.745324	0.0207	99.9631	4.57459	0.248578	37.4147	0.111787	1		1	0	0	0	0	0	0
831	BN09900	BN	122	young	A	A1	C	2019-02-21	m		17	4	7	20.1	2	1.7148	0.696116	0.55916	0.0237	99.9631	2.02815	0.146899	38.3	0.0805072	1		1	0	0	0	0	0	0
833	BN09076	BN	145	young	A	A3	C	2019-02-22	a		17	4	1	29.5	2.4	1.7037	0.724365	0.559683	0.0139	100.643	2.19023	0.158491	37.5126	0.0830561	1		1	0	0	0	0	0	0
834	BK97802	BK	652	old	C	C2	C	2019-02-22	a		17	4	2	28.2	3.2	1.7623	0.703399	0.575754	0.0156	100.643	2.71712	0.191129	38.4033	0.082338	1		1	0	0	0	0	0	0
835	BN09343	BN	140	young	A	A3	C	2019-02-22	a		17	4	3	24.5	3.5	1.9142	0.749974	0.633054	0.0429	100.643	3.48504	0.222958	39.3053	0.0858183	1		1	0	0	0	0	0	0
836	BN10235	BN	109	young	C	C4	C	2019-02-22	a		17	4	4	18.7	1.4	1.4307	0.729014	0.470572	0.0169	100.643	1.33229	0.114664	37.9988	0.0681324	1		1	0	0	0	0	0	0
837	BN10155	BN	113	young	C	C1	C	2019-02-22	a		17	4	6	19.1	2.1	2.2337	0.70466	0.730005	0.0215	100.643	3.13824	0.174107	37.8837	0.106959	1		1	0	0	0	1	0	0
838	BK94563	BK	739	old	A	A1	C	2019-02-22	a		17	4	7	36.8	4	1.4074	0.798352	0.471307	0.0558	100.643	2.32354	0.199665	38.0718	0.0667906	1		1	0	0	0	0	0	0
839	BK97701	BK	660	old	C	C4	C	2019-02-22	a		17	4	8	21.1	3.3	1.6258	0.72106	0.53363	0.0511	100.643	2.36598	0.179567	37.9736	0.0775166	1		1	0	0	0	0	0	0
840	BK95294	BK	720	old	A	A4	C	2019-02-22	a		17	4	5	31.5	3	1.935	0.740413	0.63834	0.026	100.643	2.31304	0.146753	38.0158	0.0920736	1		1	0	0	0	0	0	0
841	BK97029	BK	684	old	A	A2	C	2019-02-22	m		13	4	1	25.6	2.5	2.0891	0.779139	0.696139	0.0255	100.043	4.01859	0.233793	38.2174	0.0828435	1		1	0	0	0	0	0	0
842	BN10066	BN	118	young	C	C3	C	2019-02-22	m		13	4	2	17.3	1.2	1.5879	0.720259	0.52108	0.0161	100.043	0.97163	0.0755181	38.2251	0.0629491	1		1	0	0	0	0	0	0
843	BN09704	BN	127	young	A	A1	C	2019-02-22	m		13	4	3	21.6	2.1	1.7166	0.698532	0.560104	0.0215	100.043	2.48449	0.179648	37.872	0.0690175	1		1	0	0	0	0	0	0
844	BK97619	BK	664	old	C	C4	C	2019-02-22	m		13	4	4	27.9	3.9	2.079	0.703848	0.679302	0.0476	100.043	3.24151	0.193259	38.8508	0.080423	1		1	0	0	0	0	0	0
846	BN08994	BN	147	young	A	A2	C	2019-02-22	m		13	4	6	24.7	3.7	1.7527	0.693159	0.571073	0.013	100.043	4.01408	0.284675	37.648	0.0711091	1		1	0	0	0	0	0	0
847	BN09714	BN	127	young	C	C2	C	2019-02-22	m		13	4	7	26.6	3.2	1.9625	0.734217	0.646366	0.0286	100.043	3.35263	0.210069	38.2922	0.0775931	1		1	0	0	0	0	0	0
850	BN09506	BN	133	young	A	A2	C	2019-02-23	a		28	4	2	24.7	3	1.3768	0.691749	0.448428	0.0192	101.734	2.21473	0.200025	39.639	0.118292	1		1	0	0	0	0	0	0
851	BN10190	BN	113	young	C	C2	C	2019-02-23	a		28	4	3	19.4	2.2	0.9475	0.689499	0.30842	0.0373	101.734	2.3706	0.311294	38.8301	0.0874874	1		1	0	0	0	0	0	0
852	BK97207	BK	680	old	C	C1	C	2019-02-23	a		28	4	4	31.3	1.6	1.6455	0.715831	0.539355	0.013	101.734	3.00209	0.225426	37.8637	0.166824	1		1	0	0	1	0	0	0
853	BN10173	BN	113	young	C	C4	C	2019-02-23	a		28	4	5	20	0.7	0.9418	0.737736	0.310475	0.0174	101.734	1.93847	0.252864	37.3902	0.100296	1		1	0	0	0	0	0	0
854	BK97637	BK	665	old	C	C3	C	2019-02-23	a		28	4	6	16.6	1.2	1.2492	0.907381	0.430052	0.0156	101.734	1.18306	0.111415	37.8607	0.126685	1		1	0	0	0	0	0	0
855	BK97242	BK	679	old	A	A2	C	2019-02-23	a		28	4	7	23.9	1.7	1.1255	0.710529	0.368398	0.0185	101.734	1.83636	0.201881	39.1624	0.100829	1		1	0	0	0	0	0	0
856	BN09230	BN	144	young	A	A3	C	2019-02-23	a		28	4	8	25.5	2.7	1.1036	0.791229	0.368895	0.0448	101.734	1.11113	0.121989	38.6618	0.10351	1		1	0	0	0	0	0	0
857	BN09029	BN	147	young	A	A4	C	2019-02-23	m		26	4	1	35	4	1.5226	0.817418	0.512384	0.0189	101.813	1.97083	0.155779	37.2194	0.135711	1		1	0	0	0	0	0	0
858	BN09897	BN	124	young	C	C2	C	2019-02-23	m		26	4	2	32	2.8	1.3768	0.691749	0.448428	0.0192	101.813	2.1707	0.196048	37.5248	0.119464	1		1	0	0	0	0	0	0
859	BK97635	BK	665	old	C	C3	C	2019-02-23	m		26	4	3	17.5	1.8	0.9475	0.689499	0.30842	0.0373	101.813	2.32643	0.305494	37.4222	0.0829525	1		1	0	0	0	0	0	0
861	BN09166	BN	145	young	A	A1	C	2019-02-23	m		26	4	5	17.8	1.9	0.9418	0.737736	0.310475	0.0174	101.813	1.89468	0.247152	37.73	0.0802899	1		1	0	0	0	0	0	0
863	BK96710	BK	694	old	C	C2	C	2019-02-23	m		26	4	7	24.9	2.1	1.1255	0.710529	0.368398	0.0185	101.813	1.79267	0.197077	37.4175	0.0985764	1		1	0	0	0	0	0	0
864	BN09637	BN	129	young	C	C4	C	2019-02-23	m		26	4	8	22.9	1.7	1.1036	0.791229	0.368895	0.0448	101.813	1.06808	0.117262	37.5016	0.0959521	1		1	0	0	0	0	0	0
865	BN09770	BN	127	young	C	C1	C	2019-02-24	a		23	5	1	18.7	1.5	1.1205	0.713253	0.367024	0.0185	101.115	1.35376	0.149383	38.2025	0.0737052	1		1	0	0	0	0	0	0
866	BK96412	BK	701	old	A	A4	C	2019-02-24	a		23	5	2	34	4.2	1.8967	0.755523	0.628172	0.027	101.115	3.24546	0.209244	36.812	0.137323	1		1	0	0	0	0	0	0
868	BN08990	BN	149	young	A	A2	C	2019-02-24	a		23	5	4	24	2.3	1.3638	0.787212	0.455399	0.0325	101.115	1.51072	0.134353	38.0152	0.0908278	1		1	0	0	0	0	0	0
869	BN09800	BN	127	young	C	C3	C	2019-02-24	a		23	5	5	22	1.9	1.1175	0.71472	0.366183	0.0137	101.115	1.27092	0.140564	36.8316	0.0807935	1		1	0	0	0	0	0	0
870	BK97062	BK	685	old	C	C2	C	2019-02-24	a		23	5	6	29.4	4	1.3559	0.731617	0.446274	0.0258	101.115	4.64867	0.421874	35.6892	0.106854	1		1	0	0	0	0	0	0
871	BK96294	BK	703	old	A	A2	C	2019-02-24	a		23	5	7	24.8	3.3	1.2424	0.724082	0.408111	0.0187	101.115	1.9406	0.192581	37.3246	0.0867319	1		1	0	0	0	0	0	0
872	BN08959	BN	149	young	A	A4	C	2019-02-24	a		23	5	8	26	0.9	1.4055	0.767414	0.466929	0.0392	101.115	1.59606	0.138438	37.7636	0.0952004	1		1	0	0	0	0	0	0
874	BN08941	BN	149	young	A	A4	C	2019-02-24	m		23	5	2	28.3	2.1	1.5603	0.722041	0.512263	0.0191	101.27	2.12099	0.167687	37.636	0.106607	1		1	0	0	0	0	0	0
876	BN09724	BN	128	young	C	C1	C	2019-02-24	m		23	5	4	20.9	1.9	1.0574	0.722243	0.347174	0.0202	101.27	1.68738	0.196844	38.5244	0.0681122	1		1	0	0	0	0	0	0
877	BK96334	BK	702	old	A	A1	C	2019-02-24	m		23	5	5	31	3.7	1.6187	0.735961	0.533375	0.0169	101.27	6.03591	0.458316	37.7412	0.109808	1		1	0	0	0	0	0	0
879	BN09900	BN	125	young	A	A1	C	2019-02-24	m		23	5	7	20.2	1.6	1.1832	0.700896	0.386303	0.0192	101.27	1.3574	0.142309	38.1908	0.0778894	1		1	0	0	0	0	0	0
880	BN09643	BN	130	young	C	C3	C	2019-02-24	m		23	5	8	18	1.2	1.0349	0.755725	0.342769	0.0458	101.27	1.25711	0.148534	37.7384	0.0702181	1		1	0	0	0	0	0	0
881	BN09076	BN	148	young	A	A3	C	2019-02-25	a		28	5	1	30	3	1.0791	0.8761	0.368588	0.0171	100.629	1.67954	0.184545	#N/A	#N/A	1	no data from temp logger	1	0	m	m	0	m	m
882	BK97802	BK	655	old	C	C2	C	2019-02-25	a		28	5	2	29.4	3	1.054	0.959867	0.367613	0.032	100.629	2.84876	0.313848	37.4142	0.111958	1		1	0	0	0	0	0	0
883	BN09343	BN	143	young	A	A3	C	2019-02-25	a		28	5	3	24.8	3.2	0.9842	0.810506	0.330617	0.0203	100.629	1.57925	0.193456	37.7466	0.100978	1		1	0	0	0	0	0	0
884	BN10235	BN	112	young	C	C4	C	2019-02-25	a		28	5	4	18.3	0.7	0.5808	0.893423	0.19925	0.0217	100.629	1.36274	0.276995	37.422	0.0616431	1		1	0	0	0	0	0	0
886	BN10155	BN	116	young	C	C1	C	2019-02-25	a		28	5	6	19.4	2.1	0.7036	0.984508	0.246893	0.0358	100.629	1.43314	0.235091	37.4176	0.0747112	1		1	0	0	0	0	0	0
888	BK97701	BK	663	old	C	C4	C	2019-02-25	a		28	5	8	22.5	3.6	1.0501	0.764403	0.348587	0.0354	100.629	1.6751	0.194619	37.9736	0.105288	1		1	0	0	0	0	0	0
889	BK97029	BK	687	old	A	A2	C	2019-02-25	m		26	5	1	25.9	2.6	1.2816	0.747347	0.423554	0.014	100.907	2.99309	0.286197	37.6602	0.109912	1		1	0	0	0	0	0	0
890	BN10066	BN	121	young	C	C3	C	2019-02-25	m		26	5	2	17.2	1	0.8294	0.797685	0.2777	0.0127	100.907	1.05695	0.154146	37.4359	0.0725262	1		1	0	0	0	0	0	0
891	BN09704	BN	130	young	A	A1	C	2019-02-25	m		26	5	3	22.2	2.3	0.9901	0.75558	0.327918	0.0128	100.907	2.17508	0.268636	37.9017	0.0831899	1		1	0	0	0	0	0	0
892	BK97619	BK	667	old	C	C4	C	2019-02-25	m		26	5	4	27.5	3.1	1.4088	0.74276	0.465036	0.0229	100.907	2.38139	0.207395	38.6325	0.111522	1		1	0	0	0	0	0	0
894	BN08994	BN	150	young	A	A2	C	2019-02-25	m		26	5	6	23.5	1.5	1.4657	0.890018	0.502394	0.0366	100.907	3.58028	0.288621	37.9857	0.122287	1		1	0	0	0	0	0	0
895	BN09714	BN	130	young	C	C2	C	2019-02-25	m		26	5	7	25.7	2.3	1.1666	0.67101	0.377883	0.0236	100.907	1.4687	0.157409	37.5222	0.101248	1		1	0	0	0	0	0	0
898	BN09506	BN	136	young	A	A2	C	2019-02-26	a		26	5	2	22.8	1	1.1127	0.737306	0.366773	0.0252	99.9622	1.52817	0.168744	37.1164	0.100095	1		1	0	0	0	0	0	0
899	BN10190	BN	116	young	C	C2	C	2019-02-26	a		26	5	3	19.2	1.5	0.952	0.743908	0.314343	0.0172	99.9622	1.30824	0.168554	38.3948	0.0768062	1		1	0	0	0	0	0	0
901	BN10173	BN	116	young	C	C4	C	2019-02-26	a		26	5	5	19.7	1.3	1.0215	0.706118	0.333969	0.0153	99.9622	1.29934	0.157569	37.9463	0.0855078	1		1	0	0	0	0	0	0
902	BK97637	BK	668	old	C	C3	C	2019-02-26	a		26	5	6	16.6	1.1	0.8847	0.695942	0.288469	0.0197	99.9622	1.16945	0.164186	37.3356	0.0780458	1		1	0	0	0	0	0	0
903	BK97242	BK	682	old	A	A2	C	2019-02-26	a		26	5	7	23.4	1.5	1.0748	0.774377	0.357709	0.0177	99.9622	1.2791	0.14482	37.5012	0.0934508	1		1	0	0	0	0	0	0
906	BN09897	BN	127	young	C	C2	C	2019-02-26	m		28	5	2	31.7	2	1.1973	0.748517	0.395814	0.0235	100.187	1.6506	0.168891	35.9983	0.149694	1		1	0	0	0	0	0	0
907	BK97635	BK	668	old	C	C3	C	2019-02-26	m		28	5	3	17.5	1.4	0.8894	0.699573	0.290279	0.0172	100.187	1.61702	0.225608	37.4222	0.0943941	1		1	0	0	0	0	0	0
909	BN09166	BN	148	young	A	A1	C	2019-02-26	m		28	5	5	18.7	2.3	0.894	0.789374	0.29869	0.0212	100.187	1.45406	0.197159	37.6213	0.0929186	1		1	0	0	0	0	0	0
911	BK96710	BK	697	old	C	C2	C	2019-02-26	m		28	5	7	24.9	1.8	0.9225	0.771924	0.306827	0.017	100.187	1.78619	0.23577	37.4175	0.0979555	1		1	0	0	0	0	0	0
912	BN09637	BN	132	young	C	C4	C	2019-02-26	m		28	5	8	22.6	1.1	1.0247	0.734556	0.337523	0.0478	100.187	1.27265	0.152708	37.61	0.106628	1		1	0	0	0	0	0	0
913	BN09770	BN	130	young	C	C1	C	2019-02-27	a		26	6	1	17.7	1	0.878	0.682005	0.285231	0.0453	100.004	1.30056	0.184667	38.53	0.070072	1		1	0	0	0	0	0	0
914	BK96412	BK	704	old	A	A4	C	2019-02-27	a		26	6	2	33.6	3.7	1.6998	0.671608	0.550684	0.0337	100.004	3.12747	0.230009	37.9866	0.141809	1		1	0	0	0	0	0	0
916	BN08990	BN	152	young	A	A2	C	2019-02-27	a		26	6	4	23.2	1.6	1.2037	0.721691	0.395151	0.0199	100.004	1.32403	0.135703	39.6964	0.0878844	1		1	0	0	0	0	0	0
917	BN09800	BN	130	young	C	C3	C	2019-02-27	a		26	6	5	22.4	2.1	1.0173	0.685442	0.330786	0.016	100.004	1.03249	0.126414	37.636	0.0874269	1		1	0	0	0	0	0	0
918	BK97062	BK	688	old	C	C2	C	2019-02-27	a		26	6	6	29.7	3.8	1.3119	0.693727	0.427513	0.0191	100.004	2.17233	0.205793	36.8833	0.120543	1		1	0	0	0	0	0	0
919	BK96294	BK	706	old	A	A2	C	2019-02-27	a		26	6	7	24.8	3.1	1.0546	0.697895	0.344044	0.0162	100.004	1.79275	0.211038	39.5238	0.0779808	1		1	0	0	0	0	0	0
920	BN08959	BN	152	young	A	A4	C	2019-02-27	a		26	6	8	27.5	1.7	1.2188	0.746062	0.402664	0.0493	100.004	1.50742	0.151616	37.903	0.102394	1		1	0	0	0	0	0	0
922	BN08941	BN	152	young	A	A4	C	2019-02-27	m		28	6	2	29	2.4	1.3704	0.724095	0.450159	0.0176	100.289	1.83727	0.165296	37.636	0.142217	1		1	0	0	0	0	0	0
925	BK96334	BK	705	old	A	A1	C	2019-02-27	m		28	6	5	31.7	3.9	1.5063	0.776273	0.501565	0.0144	100.289	5.6991	0.460187	38.9287	0.13783	1		1	0	0	0	0	0	0
927	BN09900	BN	128	young	A	A1	C	2019-02-27	m		28	6	7	20.5	1.2	1.0424	0.709708	0.341124	0.019	100.289	2.20942	0.262313	37.6349	0.10819	1		1	0	0	0	0	0	0
928	BN09643	BN	133	young	C	C3	C	2019-02-27	m		28	6	8	18	0.9	0.8107	0.734674	0.267043	0.0481	100.289	1.05916	0.160634	37.6192	0.0842793	1		1	0	0	0	0	0	0
929	BN09076	BN	151	young	A	A3	C	2019-02-28	a		13	6	1	29.2	2.7	1.9458	0.697348	0.634691	0.0238	97.9775	1.32575	0.0845969	38.7045	0.0756988	1		1	0	0	0	0	0	0
930	BK97802	BK	658	old	C	C2	C	2019-02-28	a		13	6	2	29.8	3	2.0759	0.724842	0.68204	0.0145	97.9775	4.50216	0.267341	37.8596	0.0835051	1		1	0	0	0	0	0	0
931	BN09343	BN	146	young	A	A3	C	2019-02-28	a		13	6	3	26.4	4.4	2.0469	0.844839	0.693652	0.021	97.9775	3.6597	0.213678	39.3053	0.0778133	1		1	0	0	0	0	0	0
932	BN10235	BN	115	young	C	C4	C	2019-02-28	a		13	6	4	19.2	1.3	0.6768	0.711732	0.2216	0.0183	97.9775	1.02527	0.187381	37.8596	0.129579	1		1	1	0	1	1	0	0
934	BN10155	BN	119	young	C	C1	C	2019-02-28	a		13	6	6	18.4	1.5	1.5398	0.70139	0.502795	0.0253	97.9775	1.15647	0.0931533	38.3299	0.0607897	1		1	0	0	0	0	0	0
935	BK94563	BK	745	old	A	A1	C	2019-02-28	a		13	6	7	36.3	4.2	2.5254	0.724519	0.829653	0.0273	97.9775	3.34656	0.163364	37.6651	0.102388	1		1	0	0	0	0	0	0
937	BK97029	BK	690	old	A	A2	C	2019-02-28	m		17	6	1	24.9	2.1	2.0674	0.735465	0.681137	0.0167	98.4021	2.31376	0.137574	37.71	0.0998264	1		1	0	0	0	0	0	0
938	BN10066	BN	124	young	C	C3	C	2019-02-28	m		17	6	2	18	1.5	1.4344	0.710053	0.469448	0.0177	98.4021	1.11497	0.0961904	37.7318	0.0691882	1		1	0	0	0	0	0	0
939	BN09704	BN	133	young	A	A1	C	2019-02-28	m		17	6	3	22.3	2.4	1.4701	0.704646	0.480448	0.0161	98.4021	1.99369	0.16806	37.981	0.0700683	1		1	0	0	0	0	0	0
940	BK97619	BK	670	old	C	C4	C	2019-02-28	m		17	6	4	28	2.9	2.0145	0.705634	0.658537	0.0224	98.4021	2.5048	0.154045	38.7714	0.0925296	1		1	0	0	0	0	0	0
942	BN08994	BN	153	young	A	A2	C	2019-02-28	m		17	6	6	24.8	3.5	1.726	0.688297	0.561651	0.0169	98.4021	3.70897	0.267449	38.2042	0.081399	1		1	0	0	0	0	0	0
943	BN09714	BN	133	young	C	C2	C	2019-02-28	m		17	6	7	26.5	2.4	1.5215	0.74282	0.502245	0.0191	98.4021	1.40073	0.112952	37.7394	0.0733628	1		1	0	0	0	0	0	0
945	BN09770	BN	136	young	C	C1	C	2019-03-05	m	m_1	32	7	5	17.8	0.6	0.7896	0.670719	0.255746	0.0148	97.9425	1.66703	0.263991	38.53	0.120919	1		1	0	0	0	0	0	0
946	BK96412	BK	710	old	A	A4	C	2019-03-05	m	m_1	32	7	8	34.5	2.1	1.6089	0.783268	0.536697	0.0496	97.9425	4.86477	0.367104	38.6109	0.243371	1		1	0	0	0	0	0	0
950	BK97062	BK	694	old	C	C2	C	2019-03-05	a	a_1	32	7	5	29.5	2	1.1372	0.792649	0.380265	0.0196	97.9683	2.61396	0.278398	37.7148	0.198991	1		1	0	0	0	0	0	0
951	BK96294	BK	712	old	A	A2	C	2019-03-05	a	a_1	32	7	8	24.2	1.2	1.1194	0.701736	0.365554	0.0214	97.9683	2.03061	0.224973	38.5188	0.176721	1		1	0	0	0	0	0	0
952	BN08959	BN	161	young	A	A4	C	2019-03-08	a	a_2	32	7	8	28.9	0.6	1.0728	0.801174	0.359518	0.0217	98.5191	1.59125	0.179256	38.3213	0.169713	1		1	0	0	0	0	0	0
954	BN08941	BN	157	young	A	A4	C	2019-03-04	m	m_1	32	7	8	28.2	1.3	1.1707	0.73187	0.385343	0.0393	97.8816	2.02056	0.212363	38.4325	0.181997	1		1	0	0	0	0	0	0
956	BN09724	BN	136	young	C	C1	C	2019-03-04	m	m_2	32	7	8	20.2	1.3	0.8289	0.719401	0.271948	0.0486	97.6711	1.12774	0.167949	38.7529	0.126554	1		1	0	0	0	0	0	0
957	BK96334	BK	710	old	A	A1	C	2019-03-04	a	a_1	32	7	5	30.7	1	1.0841	0.729637	0.35663	0.0179	97.4458	1.72511	0.195909	38.8495	0.158274	1		1	0	0	0	0	0	0
959	BN09900	BN	133	young	A	A1	C	2019-03-04	a	a_2	32	7	5	20.2	0.5	1.022	0.686399	0.332398	0.0171	97.186	1.52742	0.186104	38.3	0.162224	1		1	0	0	0	0	0	0
960	BN09643	BN	138	young	C	C3	C	2019-03-04	a	a_2	32	7	8	17.8	0.8	0.8137	0.643495	0.261645	0.0396	97.186	1.64001	0.253857	38.6221	0.133598	1		1	0	0	0	0	0	0
961	BN09076	BN	157	young	A	A3	C	2019-03-06	a	a_2	32	7	5	30.4	2.5	1.1896	0.724813	0.390842	0.0159	99.1419	2.57042	0.266353	#N/A	#N/A	1	no data from temp logger	1	0	m	m	0	m	m
962	BK97802	BK	664	old	C	C2	C	2019-03-06	a	a_2	32	7	8	30.5	1.2	0.729	0.765746	0.24208	0.0437	99.1419	1.08673	0.18181	37.633	0.130499	1		1	0	0	0	0	0	0
963	BN09343	BN	153	young	A	A3	C	2019-03-07	m	m_1	32	7	5	25.6	1.9	1.0465	0.846441	0.354781	0.02	97.9512	1.91483	0.218588	37.7466	0.182106	1		1	0	0	0	0	0	0
966	BN10155	BN	126	young	C	C1	C	2019-03-07	m	m_2	32	7	5	18.5	0.8	0.8005	0.871035	0.273078	0.0208	97.8091	1.61151	0.239003	39.3251	0.123534	1		1	0	0	0	0	0	0
967	BK94563	BK	752	old	A	A1	C	2019-03-07	m	m_2	32	7	8	19	1	0.9049	0.871035	0.308692	0.0208	97.8091	1.61151	0.211429	39.3251	0.123534	1		1	0	0	0	0	0	0
974	BN09714	BN	139	young	C	C2	C	2019-03-06	a	a_1	32	7	8	25.7	1.4	0.9787	0.733933	0.322319	0.0206	98.9016	1.49531	0.187889	37.8776	0.166514	1		1	0	0	0	0	0	0
975	BN09506	BN	146	young	A	A2	C	2019-03-08	a	a_1	32	7	5	23.2	1.2	1.5003	0.890555	0.514324	0.0209	98.5133	3.45755	0.272262	37.752	0.260831	1		1	1	0	1	0	0	0
976	BN10190	BN	126	young	C	C2	C	2019-03-08	a	a_1	32	7	8	18.3	0.7	0.7477	0.752842	0.24746	0.0219	98.5133	1.31047	0.214475	#N/A	#N/A	1	no data from temp logger	1	0	m	m	0	m	m
977	BK97207	BK	693	old	C	C1	C	2019-03-08	a	a_2	32	7	5	30	4	0.928	0.769073	0.308428	0.0387	98.5191	1.89467	0.248791	38.0818	0.152587	1		1	0	0	0	0	0	0
978	BN10173	BN	127	young	C	C4	C	2019-03-09	m	m_1	32	7	5	19.8	0.4	0.7812	0.865163	0.266099	0.0156	99.0253	1.07539	0.163673	38.0853	0.132598	1		1	0	0	0	0	0	0
979	BK97637	BK	679	old	C	C3	C	2019-03-09	m	m_1	32	7	8	17.7	0.8	0.7297	0.739208	0.240646	0.0139	99.0253	1.16441	0.195966	37.6428	0.129316	1		1	0	0	0	0	0	0
980	BK97242	BK	693	old	A	A2	C	2019-03-09	m	m_2	32	7	5	23.6	1.2	0.8585	0.865812	0.292477	0.033	98.6871	1.64928	0.22838	37.3918	0.159223	1		1	0	0	0	0	0	0
981	BN09230	BN	158	young	A	A3	C	2019-03-09	m	m_2	32	7	8	24.8	1.2	1.1536	0.880808	0.394502	0.0386	98.6871	2.87551	0.295203	38.6916	0.172394	1		1	0	0	0	0	0	0
983	BN09897	BN	136	young	C	C2	C	2019-03-07	a	a_2	32	7	5	30.7	1.2	0.9721	0.731799	0.319967	0.0183	97.6869	1.40938	0.178393	37.1142	0.19874	1		1	0	0	0	0	0	0
984	BK97635	BK	677	old	C	C3	C	2019-03-07	a	a_2	32	7	8	17.6	0.7	0.7322	0.71729	0.240089	0.019	97.6869	1.44047	0.242989	36.977	0.147117	1		1	0	0	0	0	0	0
986	BN09166	BN	158	young	A	A1	C	2019-03-08	m	m_1	32	7	8	17.2	0.5	0.7264	0.79364	0.242961	0.025	98.4367	1.15608	0.192712	37.651	0.128545	1		1	0	0	0	0	0	0
988	BK96710	BK	707	old	C	C2	C	2019-03-08	m	m_2	32	7	5	23.2	0.5	0.8769	0.750891	0.290073	0.02	98.418	1.28716	0.179714	37.6344	0.159307	1		1	0	0	0	0	0	0

## Sheet: data_VO2cold
IR	ID	AgeGr	T	L	BLOCK	DateA_1	Ta	MB0	AnA_1	IO1_1	out
1	BK94435	old	A	A3	A	2018-12-10	23	31.8	left	4.44324	0
2	BK94492	old	A	A1	A	2018-12-10	23	24	left	4.11154	0
3	BK95608	old	C	C1	A	2018-12-10	23	31.2	left	4.1436	0
4	BK95753	old	C	C3	A	2018-12-10	23	25.4	right	4.20396	0
5	BK94524	old	C	C4	A	2018-12-10	23	22.3	left	4.0503	0
6	BK94621	old	A	A4	A	2018-12-10	23	30.5	right	3.40183	1
7	BK94720	old	A	A2	A	2018-12-10	23	28.8	left	5.02232	0
8	BK95776	old	C	C2	A	2018-12-10	23	31.5	right	5.11846	0
9	BK94149	old	A	A2	A	2018-12-11	23	29.4	left	5.45489	0
10	BK94735	old	A	A4	A	2018-12-11	23	32.4	right	6.2604	0
11	BK95023	old	C	C4	A	2018-12-11	23	27.3	right	4.86342	0
12	BK95693	old	C	C1	A	2018-12-11	23	25.7	left	3.59231	0
13	BK94453	old	C	C2	A	2018-12-11	23	25.1	left	5.03432	0
14	BK94584	old	A	A4	A	2018-12-11	23	33	right	6.67026	0
15	BK94652	old	A	A1	A	2018-12-11	23	30.4	right	6.16445	0
16	BK96706	old	C	C4	A	2018-12-11	23	33.4	left	5.12003	0
17	BK94316	old	A	A1	A	2018-12-12	23	29	right	3.69858	1
18	BK94800	old	A	A3	A	2018-12-12	23	27.4	right	5.81561	0
19	BK95007	old	C	C3	A	2018-12-12	23	23.4	left	4.12925	0
20	BK95396	old	C	C2	A	2018-12-12	23	31.6	left	4.83795	0
21	BK95118	old	A	A2	A	2018-12-12	23	28.2	left	5.48386	0
22	BK95691	old	A	A3	A	2018-12-12	23	31.6	left	5.57778	0
23	BK95703	old	C	C1	A	2018-12-12	23	28.5	right	4.54626	0
24	BK96565	old	C	C3	A	2018-12-12	23	21.6	right	3.46818	0
25	BK94338	old	A	A3	B	2019-01-22	23	27	left	5.14487	0
26	BK94481	old	C	C3	B	2019-01-22	23	28.4	right	4.69407	0
27	BK96152	old	A	A1	B	2019-01-22	23	23.5	left	5.32467	0
28	BK96425	old	C	C1	B	2019-01-22	23	25.3	left	4.40959	0
29	BK95544	old	A	A2	B	2019-01-22	23	23.2	left	4.20972	0
30	BK95751	old	A	A4	B	2019-01-22	23	28.6	right	6.35433	0
31	BK96136	old	C	C2	B	2019-01-22	23	23.9	right	4.30649	0
32	BK97176	old	C	C4	B	2019-01-22	23	28.7	left	3.79845	0
33	BK94533	old	A	A4	B	2019-01-23	23	27.2	right	4.88504	0
34	BK95114	old	A	A2	B	2019-01-23	23	24.7	left	3.44711	0
35	BK96484	old	C	C4	B	2019-01-23	23	27.1	right	5.10767	0
36	BK96574	old	C	C1	B	2019-01-23	23	32	left	4.40466	0
37	BK96212	old	C	C2	B	2019-01-23	23	21.7	right	4.29503	0
39	BK97175	old	C	C4	B	2019-01-23	23	24.7	left	4.08075	0
40	BK97220	old	A	A4	B	2019-01-23	23	30.6	right	5.52949	0
41	BK95302	old	A	A1	B	2019-01-24	23	27.9	right	5.86638	0
42	BK95714	old	C	C2	B	2019-01-24	23	30.8	left	3.19821	0
43	BK97197	old	A	A3	B	2019-01-24	23	29.8	right	4.91786	0
44	BK97716	old	C	C3	B	2019-01-24	23	26.7	left	3.84933	0
45	BK94546	old	C	C3	B	2019-01-24	23	26	right	4.23314	0
46	BK95227	old	A	A2	B	2019-01-24	23	30.7	left	5.28431	0
47	BK97561	old	A	A3	B	2019-01-24	23	25.7	left	4.76637	0
48	BK97729	old	C	C1	B	2019-01-24	23	20.9	right	3.70649	0
49	BK96334	old	A	A1	C	2019-03-02	23	30.7	left	5.5716	0
53	BK96294	old	A	A2	C	2019-03-02	23	24	left	4.17443	0
54	BK96412	old	A	A4	C	2019-03-02	23	34.2	right	5.52848	0
55	BK97062	old	C	C2	C	2019-03-02	23	29.1	right	3.59249	0
58	BK97029	old	A	A2	C	2019-03-03	23	26	left	5.40018	0
61	BK94563	old	A	A1	C	2019-03-03	23	35.2	right	5.62983	0
63	BK97701	old	C	C4	C	2019-03-03	23	20.5	left	3.86307	0
64	BK97802	old	C	C2	C	2019-03-03	23	31	right	4.90989	0
66	BK96710	old	C	C2	C	2019-03-05	23	24.8	right	4.21263	0
67	BK97635	old	C	C3	C	2019-03-05	23	17.8	left	3.68743	0
69	BK97207	old	C	C1	C	2019-03-05	23	30.5	right	5.27829	0
70	BK97242	old	A	A2	C	2019-03-05	23	23.8	left	4.6818	0
71	BK97637	old	C	C3	C	2019-03-05	23	17.2	right	3.62167	0
72	BN06926	young	C	C3	A	2018-12-10	23	18	right	3.67582	0
74	BN06945	young	A	A4	A	2018-12-10	23	29.8	right	4.32974	1
75	BN07066	young	A	A1	A	2018-12-10	23	23.8	left	4.97122	0
76	BN06921	young	A	A2	A	2018-12-10	23	24.8	right	5.67941	0
77	BN07122	young	A	A4	A	2018-12-10	23	25.6	right	5.41611	0
78	BN07170	young	C	C3	A	2018-12-10	23	21.3	left	3.55494	0
79	BN07365	young	C	C1	A	2018-12-10	23	17.1	left	3.31825	0
80	BN06952	young	C	C2	A	2018-12-11	23	23	left	4.2997	0
81	BN07061	young	A	A1	A	2018-12-11	23	25.3	left	5.57988	0
82	BN07076	young	C	C3	A	2018-12-11	23	18.6	right	3.72639	0
83	BN07133	young	A	A2	A	2018-12-11	23	29.9	right	5.7154	0
85	BN07056	young	C	C4	A	2018-12-11	23	19.7	left	4.44906	0
86	BN07118	young	A	A3	A	2018-12-11	23	26.6	right	5.93222	0
87	BN07237	young	C	C1	A	2018-12-11	23	22.5	left	5.09955	0
88	BN06964	young	C	C4	A	2018-12-12	23	21.4	right	4.38228	0
89	BN07078	young	A	A1	A	2018-12-12	23	21.2	left	5.10343	0
90	BN07087	young	A	A4	A	2018-12-12	23	28.3	left	5.81196	0
91	BN07367	young	C	C2	A	2018-12-12	23	23.8	right	4.76867	0
92	BN07037	young	A	A2	A	2018-12-12	23	21.9	right	5.30348	0
93	BN07156	young	C	C2	A	2018-12-12	23	21.3	left	4.37399	0
94	BN07344	young	A	A3	A	2018-12-12	23	29.8	right	6.97921	0
95	BN07376	young	C	C4	A	2018-12-12	23	20.8	left	4.67686	0
96	BN08753	young	C	C3	B	2019-01-22	23	17.4	right	4.00063	0
97	BN08764	young	A	A1	B	2019-01-22	23	36.2	left	7.08966	0
98	BN08910	young	A	A4	B	2019-01-22	23	26.6	right	6.05572	0
99	BN09124	young	C	C1	B	2019-01-22	23	22	right	4.89008	0
100	BN08798	young	A	A4	B	2019-01-22	23	29	right	7.06947	0
101	BN08919	young	A	A2	B	2019-01-22	23	25	right	5.36738	0
102	BN08950	young	C	C1	B	2019-01-22	23	18	left	4.34801	0
103	BN09223	young	C	C3	B	2019-01-22	23	15.7	left	2.88386	0
104	BN08893	young	A	A2	B	2019-01-23	23	19.7	right	5.0083	0
105	BN08926	young	C	C3	B	2019-01-23	23	17.4	right	3.46276	0
106	BN08964	young	C	C2	B	2019-01-23	23	28.1	left	5.40635	0
107	BN09115	young	A	A1	B	2019-01-23	23	18.7	left	5.31802	0
108	BN08901	young	C	C1	B	2019-01-23	23	20.1	left	4.31604	0
109	BN08969	young	C	C4	B	2019-01-23	23	24.5	left	4.90655	0
111	BN09102	young	A	A3	B	2019-01-23	23	24.6	left	6.0187	0
112	BN08884	young	C	C4	B	2019-01-24	23	17.5	right	4.22777	0
113	BN08947	young	A	A4	B	2019-01-24	23	25	left	5.4182	0
114	BN09164	young	C	C2	B	2019-01-24	23	21.9	right	4.22867	0
115	BN09273	young	A	A1	B	2019-01-24	23	20.1	left	5.08868	0
116	BN08803	young	A	A2	B	2019-01-24	23	26.6	right	5.36526	0
117	BN08931	young	C	C4	B	2019-01-24	23	20.6	left	4.12886	0
118	BN09060	young	A	A3	B	2019-01-24	23	22.3	right	5.60858	0
119	BN09332	young	C	C2	B	2019-01-24	23	22.7	left	5.18615	0
120	BN08941	young	A	A4	C	2019-03-02	23	28.9	right	6.83823	0
122	BN09724	young	C	C1	C	2019-03-02	23	20.4	right	4.42009	0
123	BN09900	young	A	A1	C	2019-03-02	23	20.5	left	5.80352	0
124	BN08959	young	A	A4	C	2019-03-02	23	26.4	right	5.76246	0
125	BN08990	young	A	A2	C	2019-03-02	23	24.4	right	6.07942	0
126	BN09770	young	C	C1	C	2019-03-02	23	18.3	left	3.834	0
127	BN09800	young	C	C3	C	2019-03-02	23	21.5	left	4.72881	0
129	BN09704	young	A	A1	C	2019-03-03	23	21.7	left	5.49693	0
130	BN09714	young	C	C2	C	2019-03-03	23	26	right	4.91024	0
131	BN10066	young	C	C3	C	2019-03-03	23	17.7	right	4.14465	0
132	BN09076	young	A	A3	C	2019-03-03	23	29.4	left	6.54243	0
133	BN09343	young	A	A3	C	2019-03-03	23	25	left	5.42514	0
134	BN10155	young	C	C1	C	2019-03-03	23	18.2	left	4.44997	0
135	BN10235	young	C	C4	C	2019-03-03	23	17.8	right	3.77401	0
136	BN09029	young	A	A4	C	2019-03-05	23	34.2	left	6.70422	0
137	BN09166	young	A	A1	C	2019-03-05	23	17.5	left	3.7238	0
138	BN09637	young	C	C4	C	2019-03-05	23	22.6	left	4.36553	0
139	BN09897	young	C	C2	C	2019-03-05	23	30.9	right	5.16239	0
140	BN09230	young	A	A3	C	2019-03-05	23	25.4	right	6.31043	0
141	BN09506	young	A	A2	C	2019-03-05	23	22.7	right	5.56452	0
142	BN10173	young	C	C4	C	2019-03-05	23	19.3	left	4.48742	0
143	BN10190	young	C	C2	C	2019-03-05	23	18.5	left	4.16147	0
